# Supplementary material for: Antigen Presentation Machinery Signature-Derived CALR Mediates Migration, Polarization of Macrophages in Glioma and Predicts Immunotherapy Response
Source: Front Immunol. 2022 Mar 28;13:833792. doi: 10.3389/fimmu.2022.833792 (PMC8995475; doi:10.3389/fimmu.2022.833792)
Supplement: Supplementary file 2 [file Table_1.xlsx]

## Sheet: Sheet1
Table S1. Clinical information of the glioma samples.
sampleID	Cancer	Grade	Age	Gender	IDH	1p/19q	MGMT	Subtype		sampleID	PRS_type	Histology	Grade	Gender	age	IDH	pq	cancer
TCGA-02-0047-01	GBM	G4	78	MALE	WT	non-codel	Unmethylated	ME		CGGA_1001	Primary	GBM	G4	MALE	11	WT	noncodel	GBM
TCGA-02-0055-01	GBM	G4	62	FEMALE	WT	non-codel	Unmethylated	ME		CGGA_1006	Primary	AA	G4	MALE	42	WT	noncodel	GBM
TCGA-02-2483-01	GBM	G4	43	MALE	Mutant	non-codel	Methylated	PN		CGGA_1007	Primary	GBM	G4	FEMALE	57	WT	noncodel	GBM
TCGA-02-2485-01	GBM	G4	53	MALE	WT	non-codel	Unmethylated	CL		CGGA_1011	Primary	GBM	G4	FEMALE	46	WT	noncodel	GBM
TCGA-06-0125-01	GBM	G4	63	FEMALE	WT	non-codel	Methylated	CL		CGGA_1015	Primary	GBM	G4	MALE	62	WT	noncodel	GBM
TCGA-06-0129-01	GBM	G4	30	MALE	Mutant	non-codel	Methylated	PN		CGGA_1019	Recurrent	rGBM	G4	MALE	60	WT	noncodel	GBM
TCGA-06-0130-01	GBM	G4	54	MALE	WT	non-codel	Unmethylated	ME		CGGA_1022	Recurrent	rA	G4	FEMALE	62	WT	noncodel	GBM
TCGA-06-0132-01	GBM	G4	49	MALE	WT	non-codel	NA	NE		CGGA_1023	Primary	GBM	G4	FEMALE	56	WT	noncodel	GBM
TCGA-06-0138-01	GBM	G4	43	MALE	WT	non-codel	NA	ME		CGGA_1024	Primary	GBM	G4	MALE	64	WT	noncodel	GBM
TCGA-06-0139-01	GBM	G4	40	MALE	WT	non-codel	Unmethylated	ME		CGGA_1026	Primary	GBM	G4	MALE	57	WT	noncodel	GBM
TCGA-06-0141-01	GBM	G4	62	MALE	WT	non-codel	Unmethylated	ME		CGGA_1034	Primary	AA	G4	MALE	23	WT	noncodel	GBM
TCGA-06-0156-01	GBM	G4	57	MALE	Mutant	NA	NA	ME		CGGA_1035	Primary	GBM	G4	FEMALE	60	WT	noncodel	GBM
TCGA-06-0157-01	GBM	G4	63	FEMALE	WT	non-codel	NA	CL		CGGA_1039	Primary	GBM	G4	MALE	40	WT	noncodel	GBM
TCGA-06-0158-01	GBM	G4	73	MALE	WT	non-codel	NA	CL		CGGA_1045	Primary	GBM	G4	MALE	79	WT	noncodel	GBM
TCGA-06-0168-01	GBM	G4	59	FEMALE	WT	non-codel	NA	ME		CGGA_1049	Primary	GBM	G4	MALE	58	WT	noncodel	GBM
TCGA-06-0174-01	GBM	G4	54	MALE	WT	non-codel	NA	PN		CGGA_1052	Primary	O	G4	MALE	41	Mutant	noncodel	GBM
TCGA-06-0178-01	GBM	G4	38	MALE	Mutant	non-codel	NA	PN		CGGA_1072	Primary	GBM	G4	MALE	26	WT	noncodel	GBM
TCGA-06-0184-01	GBM	G4	63	MALE	WT	non-codel	NA	ME		CGGA_1077	Primary	GBM	G4	MALE	47	WT	noncodel	GBM
TCGA-06-0187-01	GBM	G4	69	MALE	WT	non-codel	NA	CL		CGGA_1078	Recurrent	rGBM	G4	FEMALE	61	WT	noncodel	GBM
TCGA-06-0190-01	GBM	G4	62	MALE	WT	non-codel	NA	ME		CGGA_1079	Primary	AA	G4	MALE	38	WT	noncodel	GBM
TCGA-06-0210-01	GBM	G4	72	FEMALE	WT	non-codel	NA	ME		CGGA_1081	Recurrent	rAA	G4	FEMALE	30	WT	noncodel	GBM
TCGA-06-0211-01	GBM	G4	47	MALE	WT	non-codel	NA	CL		CGGA_1083	Primary	GBM	G4	MALE	59	WT	noncodel	GBM
TCGA-06-0219-01	GBM	G4	67	MALE	WT	non-codel	NA	NE		CGGA_1091	Primary	GBM	G4	FEMALE	51	WT	noncodel	GBM
TCGA-06-0238-01	GBM	G4	46	MALE	WT	non-codel	NA	PN		CGGA_1109	Primary	GBM	G4	MALE	42	WT	noncodel	GBM
TCGA-06-0644-01	GBM	G4	71	MALE	WT	non-codel	NA	ME		CGGA_1124	Primary	GBM	G4	MALE	47	WT	noncodel	GBM
TCGA-06-0645-01	GBM	G4	55	FEMALE	WT	non-codel	NA	ME		CGGA_1139	Primary	GBM	G4	FEMALE	53	WT	noncodel	GBM
TCGA-06-0646-01	GBM	G4	60	MALE	WT	non-codel	NA	ME		CGGA_1140	Recurrent	rAA	G4	FEMALE	49	WT	noncodel	GBM
TCGA-06-0649-01	GBM	G4	73	FEMALE	WT	non-codel	NA	ME		CGGA_1145	Recurrent	rAA	G4	MALE	41	WT	noncodel	GBM
TCGA-06-0686-01	GBM	G4	53	MALE	WT	non-codel	NA	PN		CGGA_1171	Primary	GBM	G4	MALE	40	WT	noncodel	GBM
TCGA-06-0743-01	GBM	G4	69	MALE	WT	non-codel	NA	CL		CGGA_1177	Recurrent	rGBM	G4	MALE	40	WT	noncodel	GBM
TCGA-06-0744-01	GBM	G4	66	MALE	WT	non-codel	NA	CL		CGGA_1180	Primary	GBM	G4	FEMALE	48	WT	noncodel	GBM
TCGA-06-0745-01	GBM	G4	59	MALE	WT	non-codel	NA	ME		CGGA_1188	Secondary	sGBM	G4	FEMALE	30	Mutant	noncodel	GBM
TCGA-06-0747-01	GBM	G4	53	MALE	WT	non-codel	NA	CL		CGGA_1214	Primary	GBM	G4	FEMALE	49	WT	noncodel	GBM
TCGA-06-0749-01	GBM	G4	50	MALE	WT	non-codel	NA	NE		CGGA_1216	Primary	GBM	G4	MALE	44	WT	noncodel	GBM
TCGA-06-0750-01	GBM	G4	43	MALE	WT	non-codel	NA	ME		CGGA_1218	Secondary	sGBM	G4	MALE	53	WT	noncodel	GBM
TCGA-06-0878-01	GBM	G4	74	MALE	WT	non-codel	Unmethylated	ME		CGGA_1224	Primary	GBM	G4	MALE	57	WT	noncodel	GBM
TCGA-06-0882-01	GBM	G4	30	MALE	WT	non-codel	Unmethylated	ME		CGGA_1234	Primary	GBM	G4	MALE	32	WT	noncodel	GBM
TCGA-06-1804-01	GBM	G4	81	FEMALE	WT	non-codel	Methylated	NA		CGGA_1237	Primary	GBM	G4	MALE	62	WT	noncodel	GBM
TCGA-06-2557-01	GBM	G4	76	MALE	WT	non-codel	Unmethylated	ME		CGGA_1240	Primary	GBM	G4	MALE	33	WT	noncodel	GBM
TCGA-06-2558-01	GBM	G4	75	FEMALE	WT	non-codel	Unmethylated	PN		CGGA_1251	Primary	GBM	G4	FEMALE	42	WT	noncodel	GBM
TCGA-06-2559-01	GBM	G4	83	MALE	WT	non-codel	Methylated	ME		CGGA_1258	Primary	GBM	G4	MALE	42	WT	noncodel	GBM
TCGA-06-2561-01	GBM	G4	53	FEMALE	WT	non-codel	Unmethylated	ME		CGGA_1263	Primary	AA	G4	MALE	50	WT	noncodel	GBM
TCGA-06-2562-01	GBM	G4	81	MALE	WT	non-codel	Unmethylated	ME		CGGA_1270	Primary	GBM	G4	FEMALE	60	WT	noncodel	GBM
TCGA-06-2563-01	GBM	G4	72	FEMALE	WT	non-codel	Methylated	CL		CGGA_1271	Recurrent	rGBM	G4	MALE	17	WT	noncodel	GBM
TCGA-06-2564-01	GBM	G4	50	MALE	WT	non-codel	Unmethylated	CL		CGGA_1272	Secondary	sGBM	G4	MALE	32	Mutant	noncodel	GBM
TCGA-06-2565-01	GBM	G4	59	MALE	WT	non-codel	Methylated	CL		CGGA_1280	Primary	AA	G4	MALE	74	WT	noncodel	GBM
TCGA-06-2567-01	GBM	G4	65	MALE	WT	non-codel	Methylated	ME		CGGA_1281	Primary	AA	G4	MALE	45	WT	noncodel	GBM
TCGA-06-2569-01	GBM	G4	24	FEMALE	WT	non-codel	Unmethylated	NA		CGGA_1283	Secondary	sGBM	G4	MALE	17	WT	noncodel	GBM
TCGA-06-2570-01	GBM	G4	21	FEMALE	Mutant	non-codel	Methylated	PN		CGGA_1284	Primary	AA	G4	MALE	73	WT	noncodel	GBM
TCGA-06-5408-01	GBM	G4	54	FEMALE	WT	non-codel	Unmethylated	CL		CGGA_1285	Recurrent	rGBM	G4	FEMALE	58	WT	noncodel	GBM
TCGA-06-5410-01	GBM	G4	72	FEMALE	WT	non-codel	Methylated	ME		CGGA_1292	Primary	AA	G4	MALE	17	WT	noncodel	GBM
TCGA-06-5411-01	GBM	G4	51	MALE	WT	non-codel	Unmethylated	NE		CGGA_1299	Primary	GBM	G4	MALE	54	WT	noncodel	GBM
TCGA-06-5412-01	GBM	G4	78	FEMALE	WT	non-codel	Methylated	ME		CGGA_1301	Secondary	sGBM	G4	MALE	48	WT	noncodel	GBM
TCGA-06-5413-01	GBM	G4	67	MALE	WT	non-codel	Unmethylated	ME		CGGA_1313	Primary	GBM	G4	MALE	42	WT	noncodel	GBM
TCGA-06-5414-01	GBM	G4	61	MALE	WT	non-codel	Unmethylated	CL		CGGA_1320	Primary	GBM	G4	MALE	19	WT	noncodel	GBM
TCGA-06-5415-01	GBM	G4	60	MALE	WT	non-codel	Unmethylated	CL		CGGA_1332	Primary	GBM	G4	FEMALE	55	WT	noncodel	GBM
TCGA-06-5416-01	GBM	G4	23	FEMALE	NA	non-codel	Unmethylated	PN		CGGA_1338	Primary	GBM	G4	FEMALE	61	WT	noncodel	GBM
TCGA-06-5417-01	GBM	G4	45	FEMALE	Mutant	NA	Methylated	NA		CGGA_1340	Primary	AA	G4	MALE	35	WT	noncodel	GBM
TCGA-06-5418-01	GBM	G4	75	FEMALE	WT	non-codel	Unmethylated	ME		CGGA_1342	Primary	GBM	G4	MALE	47	WT	noncodel	GBM
TCGA-06-5856-01	GBM	G4	58	MALE	WT	non-codel	Unmethylated	CL		CGGA_1343	Recurrent	rGBM	G4	MALE	34	WT	noncodel	GBM
TCGA-06-5858-01	GBM	G4	45	FEMALE	WT	non-codel	Unmethylated	ME		CGGA_1346	Secondary	sGBM	G4	FEMALE	57	WT	noncodel	GBM
TCGA-06-5859-01	GBM	G4	63	MALE	WT	non-codel	Unmethylated	ME		CGGA_1370	Recurrent	rGBM	G4	MALE	43	WT	noncodel	GBM
TCGA-08-0386-01	GBM	G4	74	MALE	WT	non-codel	NA	NA		CGGA_1393	Secondary	sGBM	G4	MALE	41	WT	noncodel	GBM
TCGA-12-0616-01	GBM	G4	36	FEMALE	WT	non-codel	NA	PN		CGGA_1408	Primary	AA	G4	FEMALE	64	WT	noncodel	GBM
TCGA-12-0618-01	GBM	G4	49	MALE	WT	non-codel	NA	PN		CGGA_1411	Recurrent	rAA	G4	FEMALE	40	WT	noncodel	GBM
TCGA-12-0619-01	GBM	G4	60	MALE	WT	non-codel	NA	ME		CGGA_235	Primary	O	G4	MALE	24	Mutant	noncodel	GBM
TCGA-12-0821-01	GBM	G4	62	MALE	WT	non-codel	Unmethylated	NA		CGGA_269	Primary	A	G4	FEMALE	45	WT	noncodel	GBM
TCGA-12-1597-01	GBM	G4	62	FEMALE	WT	NA	Unmethylated	PN		CGGA_272	Secondary	sGBM	G4	MALE	51	WT	noncodel	GBM
TCGA-12-3650-01	GBM	G4	46	MALE	WT	non-codel	Unmethylated	CL		CGGA_274	Primary	GBM	G4	FEMALE	55	WT	noncodel	GBM
TCGA-12-3652-01	GBM	G4	60	MALE	WT	non-codel	Unmethylated	CL		CGGA_276	Primary	O	G4	MALE	44	Mutant	noncodel	GBM
TCGA-12-3653-01	GBM	G4	34	FEMALE	WT	non-codel	Unmethylated	CL		CGGA_309	NA	NA	NA	MALE	44	WT	NA	NA
TCGA-12-5295-01	GBM	G4	60	FEMALE	WT	non-codel	Methylated	ME		CGGA_318	Secondary	sGBM	G4	FEMALE	40	WT	noncodel	GBM
TCGA-12-5299-01	GBM	G4	56	FEMALE	WT	non-codel	Unmethylated	CL		CGGA_323	Primary	O	G4	FEMALE	48	WT	noncodel	GBM
TCGA-14-0781-01	GBM	G4	49	MALE	WT	non-codel	Unmethylated	ME		CGGA_330	Primary	AA	G4	MALE	45	WT	noncodel	GBM
TCGA-14-0787-01	GBM	G4	69	MALE	WT	non-codel	Methylated	CL		CGGA_413	Primary	GBM	G4	MALE	54	WT	noncodel	GBM
TCGA-14-0789-01	GBM	G4	54	MALE	WT	non-codel	Methylated	ME		CGGA_426	Primary	AA	G4	MALE	50	WT	noncodel	GBM
TCGA-14-0790-01	GBM	G4	64	FEMALE	WT	non-codel	Methylated	CL		CGGA_448	Primary	AA	G4	MALE	64	WT	noncodel	GBM
TCGA-14-0817-01	GBM	G4	69	FEMALE	WT	non-codel	Unmethylated	ME		CGGA_483	Primary	GBM	G4	FEMALE	59	WT	noncodel	GBM
TCGA-14-0871-01	GBM	G4	74	FEMALE	WT	non-codel	Unmethylated	NA		CGGA_488	Primary	AA	G4	MALE	23	WT	noncodel	GBM
TCGA-14-1034-01	GBM	G4	60	FEMALE	WT	non-codel	Methylated	ME		CGGA_493	Primary	A	G4	FEMALE	32	Mutant	noncodel	GBM
TCGA-14-1823-01	GBM	G4	58	FEMALE	WT	non-codel	Methylated	ME		CGGA_494	Primary	GBM	G4	FEMALE	58	WT	noncodel	GBM
TCGA-14-1825-01	GBM	G4	70	MALE	WT	non-codel	Unmethylated	PN		CGGA_495	NA	NA	NA	MALE	53	WT	NA	NA
TCGA-14-1829-01	GBM	G4	57	MALE	WT	non-codel	Unmethylated	ME		CGGA_499	Primary	GBM	G4	MALE	51	WT	noncodel	GBM
TCGA-14-2554-01	GBM	G4	52	FEMALE	WT	non-codel	Unmethylated	ME		CGGA_525	Primary	GBM	G4	MALE	61	WT	noncodel	GBM
TCGA-15-0742-01	GBM	G4	65	MALE	WT	non-codel	NA	CL		CGGA_541	Primary	A	G4	FEMALE	36	WT	noncodel	GBM
TCGA-15-1444-01	GBM	G4	21	MALE	Mutant	non-codel	Methylated	NA		CGGA_564	Primary	AA	G4	MALE	47	WT	noncodel	GBM
TCGA-16-0846-01	GBM	G4	85	MALE	WT	non-codel	Methylated	NA		CGGA_565	Primary	AA	G4	MALE	51	WT	noncodel	GBM
TCGA-16-1045-01	GBM	G4	49	FEMALE	WT	non-codel	Methylated	ME		CGGA_578	Primary	AA	G4	FEMALE	61	WT	noncodel	GBM
TCGA-19-1390-01	GBM	G4	63	FEMALE	WT	non-codel	Methylated	PN		CGGA_599	Primary	AO	G4	FEMALE	66	WT	noncodel	GBM
TCGA-19-1787-01	GBM	G4	48	MALE	NA	non-codel	Methylated	ME		CGGA_604	Primary	GBM	G4	MALE	46	WT	noncodel	GBM
TCGA-19-2619-01	GBM	G4	55	FEMALE	WT	non-codel	Methylated	CL		CGGA_616	Primary	AA	G4	MALE	43	WT	noncodel	GBM
TCGA-19-2620-01	GBM	G4	70	MALE	WT	non-codel	Methylated	CL		CGGA_624	Recurrent	rGBM	G4	FEMALE	50	WT	noncodel	GBM
TCGA-19-2624-01	GBM	G4	51	MALE	WT	non-codel	Unmethylated	CL		CGGA_630	Recurrent	rO	G4	MALE	43	Mutant	noncodel	GBM
TCGA-19-2625-01	GBM	G4	76	FEMALE	WT	non-codel	Unmethylated	ME		CGGA_633	Primary	O	G4	FEMALE	56	WT	noncodel	GBM
TCGA-19-2629-01	GBM	G4	60	MALE	Mutant	non-codel	Unmethylated	NA		CGGA_638	Primary	O	G4	MALE	42	Mutant	noncodel	GBM
TCGA-19-4065-01	GBM	G4	36	MALE	NA	non-codel	Unmethylated	ME		CGGA_643	Primary	AA	G4	MALE	56	WT	noncodel	GBM
TCGA-19-5960-01	GBM	G4	56	MALE	WT	non-codel	Unmethylated	CL		CGGA_658	Primary	GBM	G4	MALE	55	WT	noncodel	GBM
TCGA-26-1442-01	GBM	G4	43	MALE	Mutant	non-codel	Methylated	NA		CGGA_659	Primary	O	G4	FEMALE	50	WT	noncodel	GBM
TCGA-26-5132-01	GBM	G4	74	MALE	WT	non-codel	Methylated	ME		CGGA_661	Primary	AA	G4	MALE	42	WT	noncodel	GBM
TCGA-26-5133-01	GBM	G4	59	MALE	WT	non-codel	Unmethylated	NA		CGGA_669	Recurrent	rGBM	G4	FEMALE	56	WT	noncodel	GBM
TCGA-26-5134-01	GBM	G4	74	MALE	WT	non-codel	Unmethylated	NA		CGGA_676	Primary	GBM	G4	MALE	60	WT	noncodel	GBM
TCGA-26-5135-01	GBM	G4	72	FEMALE	WT	non-codel	Methylated	ME		CGGA_678	Recurrent	rAA	G4	MALE	56	WT	noncodel	GBM
TCGA-26-5136-01	GBM	G4	78	FEMALE	WT	non-codel	Methylated	ME		CGGA_679	Primary	GBM	G4	FEMALE	63	WT	noncodel	GBM
TCGA-26-5139-01	GBM	G4	65	FEMALE	WT	non-codel	Unmethylated	CL		CGGA_680	Primary	GBM	G4	MALE	44	WT	noncodel	GBM
TCGA-27-1830-01	GBM	G4	57	MALE	WT	non-codel	Unmethylated	ME		CGGA_681	NA	NA	NA	MALE	42	WT	NA	NA
TCGA-27-1831-01	GBM	G4	66	MALE	WT	non-codel	Unmethylated	ME		CGGA_700	Primary	GBM	G4	FEMALE	24	Mutant	noncodel	GBM
TCGA-27-1832-01	GBM	G4	59	FEMALE	WT	non-codel	Unmethylated	ME		CGGA_727	Primary	AA	G4	MALE	45	WT	noncodel	GBM
TCGA-27-1834-01	GBM	G4	56	MALE	WT	non-codel	Methylated	NA		CGGA_731	Primary	GBM	G4	MALE	50	WT	noncodel	GBM
TCGA-27-1835-01	GBM	G4	53	FEMALE	WT	non-codel	Methylated	CL		CGGA_732	Primary	AA	G4	FEMALE	35	WT	noncodel	GBM
TCGA-27-1837-01	GBM	G4	36	MALE	WT	non-codel	Methylated	CL		CGGA_766	Primary	O	G4	MALE	32	Mutant	noncodel	GBM
TCGA-27-2519-01	GBM	G4	48	MALE	WT	non-codel	Unmethylated	ME		CGGA_773	Secondary	sGBM	G4	FEMALE	51	Mutant	noncodel	GBM
TCGA-27-2521-01	GBM	G4	34	MALE	Mutant	non-codel	Methylated	PN		CGGA_782	Primary	GBM	G4	MALE	60	WT	noncodel	GBM
TCGA-27-2523-01	GBM	G4	63	MALE	WT	non-codel	Methylated	CL		CGGA_789	Primary	GBM	G4	MALE	50	WT	noncodel	GBM
TCGA-27-2524-01	GBM	G4	56	MALE	WT	non-codel	Unmethylated	ME		CGGA_791	Primary	AA	G4	MALE	55	WT	noncodel	GBM
TCGA-27-2526-01	GBM	G4	79	FEMALE	WT	non-codel	Unmethylated	CL		CGGA_796	Primary	A	G4	MALE	60	WT	noncodel	GBM
TCGA-27-2528-01	GBM	G4	62	MALE	WT	non-codel	Methylated	CL		CGGA_802	Primary	GBM	G4	MALE	42	WT	noncodel	GBM
TCGA-28-1747-01	GBM	G4	44	MALE	WT	non-codel	Methylated	CL		CGGA_804	Primary	GBM	G4	FEMALE	53	WT	noncodel	GBM
TCGA-28-1753-01	GBM	G4	53	MALE	WT	non-codel	Unmethylated	ME		CGGA_807	Primary	A	G4	MALE	42	WT	noncodel	GBM
TCGA-28-2499-01	GBM	G4	59	MALE	WT	NA	Unmethylated	CL		CGGA_808	Primary	GBM	G4	MALE	38	WT	noncodel	GBM
TCGA-28-2509-01	GBM	G4	77	FEMALE	WT	non-codel	Methylated	ME		CGGA_837	Primary	GBM	G4	MALE	57	WT	noncodel	GBM
TCGA-28-2513-01	GBM	G4	69	FEMALE	WT	non-codel	Unmethylated	ME		CGGA_842	Primary	GBM	G4	FEMALE	63	WT	noncodel	GBM
TCGA-28-2514-01	GBM	G4	45	MALE	WT	non-codel	Unmethylated	CL		CGGA_848	Primary	GBM	G4	FEMALE	54	WT	noncodel	GBM
TCGA-28-5204-01	GBM	G4	72	MALE	WT	non-codel	Unmethylated	CL		CGGA_850	Primary	GBM	G4	FEMALE	52	WT	noncodel	GBM
TCGA-28-5207-01	GBM	G4	71	MALE	WT	non-codel	Unmethylated	CL		CGGA_859	Primary	GBM	G4	MALE	56	WT	noncodel	GBM
TCGA-28-5208-01	GBM	G4	52	MALE	WT	non-codel	Methylated	CL		CGGA_871	Primary	O	G4	MALE	37	Mutant	noncodel	GBM
TCGA-28-5209-01	GBM	G4	66	FEMALE	WT	non-codel	Methylated	CL		CGGA_876	Primary	GBM	G4	FEMALE	60	WT	noncodel	GBM
TCGA-28-5213-01	GBM	G4	72	MALE	WT	non-codel	Unmethylated	ME		CGGA_878	Primary	GBM	G4	MALE	42	WT	noncodel	GBM
TCGA-28-5215-01	GBM	G4	62	FEMALE	WT	non-codel	Methylated	PN		CGGA_902	Primary	GBM	G4	MALE	54	WT	noncodel	GBM
TCGA-28-5216-01	GBM	G4	52	MALE	WT	non-codel	Unmethylated	ME		CGGA_D02	Recurrent	rGBM	G4	MALE	44	WT	noncodel	GBM
TCGA-28-5218-01	GBM	G4	63	MALE	WT	non-codel	Unmethylated	ME		CGGA_D03	Primary	GBM	G4	MALE	44	WT	noncodel	GBM
TCGA-28-5220-01	GBM	G4	67	MALE	WT	non-codel	Unmethylated	NA		CGGA_D06	Recurrent	rAA	G4	FEMALE	49	WT	noncodel	GBM
TCGA-32-1970-01	GBM	G4	59	MALE	NA	non-codel	Methylated	NA		CGGA_D09	Primary	GBM	G4	MALE	57	WT	noncodel	GBM
TCGA-32-1980-01	GBM	G4	72	MALE	WT	non-codel	Methylated	ME		CGGA_D11	Primary	AA	G4	FEMALE	53	WT	noncodel	GBM
TCGA-32-2616-01	GBM	G4	48	FEMALE	WT	non-codel	Unmethylated	ME		CGGA_D16	Primary	AA	G4	FEMALE	59	WT	noncodel	GBM
TCGA-32-2634-01	GBM	G4	82	MALE	WT	non-codel	Methylated	CL		CGGA_D18	Primary	AA	G4	MALE	20	WT	noncodel	GBM
TCGA-32-4213-01	GBM	G4	47	FEMALE	WT	non-codel	Unmethylated	CL		CGGA_D26	Recurrent	rGBM	G4	MALE	55	WT	noncodel	GBM
TCGA-32-5222-01	GBM	G4	66	MALE	WT	non-codel	Methylated	NA		CGGA_D32	Recurrent	rGBM	G4	MALE	61	WT	noncodel	GBM
TCGA-CS-4938-01	LGG	G2	31	FEMALE	Mutant	non-codel	Unmethylated	NA		CGGA_D35	Primary	GBM	G4	FEMALE	68	WT	noncodel	GBM
TCGA-CS-4941-01	LGG	G3	67	MALE	WT	non-codel	Methylated	CL		CGGA_D36	Recurrent	rGBM	G4	MALE	58	WT	noncodel	GBM
TCGA-CS-4942-01	LGG	G3	44	FEMALE	Mutant	non-codel	Unmethylated	PN		CGGA_D37	Primary	GBM	G4	MALE	55	WT	noncodel	GBM
TCGA-CS-4943-01	LGG	G3	37	MALE	Mutant	non-codel	Methylated	PN		CGGA_D44	Primary	AA	G4	FEMALE	18	WT	noncodel	GBM
TCGA-CS-4944-01	LGG	G2	50	MALE	Mutant	non-codel	Methylated	NA		CGGA_D51	Recurrent	rGBM	G4	FEMALE	60	WT	noncodel	GBM
TCGA-CS-5393-01	LGG	G3	39	MALE	Mutant	non-codel	Methylated	PN		CGGA_D57	Primary	GBM	G4	MALE	40	WT	noncodel	GBM
TCGA-CS-5394-01	LGG	G3	40	MALE	Mutant	non-codel	Methylated	PN		CGGA_D58	Recurrent	rAA	G4	MALE	24	WT	noncodel	GBM
TCGA-CS-5395-01	LGG	G2	43	MALE	WT	non-codel	Unmethylated	CL		CGGA_342	Primary	GBM	G4	FEMALE	49	WT	NA	GBM
TCGA-CS-5396-01	LGG	G3	53	FEMALE	Mutant	codel	Methylated	PN		CGGA_719	Secondary	sGBM	G4	MALE	51	Mutant	NA	GBM
TCGA-CS-5397-01	LGG	G3	54	FEMALE	WT	non-codel	Unmethylated	NE		CGGA_J030	Primary	O	G4	MALE	38	Mutant	noncodel	GBM
TCGA-CS-6186-01	LGG	G3	58	MALE	WT	non-codel	Unmethylated	CL		CGGA_J130	Recurrent	rA	G4	MALE	40	WT	noncodel	GBM
TCGA-CS-6188-01	LGG	G3	48	MALE	WT	non-codel	Unmethylated	CL		CGGA_1005	Primary	A	G4	FEMALE	41	Mutant	noncodel	GBM
TCGA-CS-6290-01	LGG	G3	31	MALE	Mutant	non-codel	Methylated	NA		CGGA_1013	Primary	A	G4	FEMALE	38	Mutant	noncodel	GBM
TCGA-CS-6666-01	LGG	G3	22	MALE	Mutant	non-codel	Methylated	PN		CGGA_1020	Primary	A	G4	FEMALE	38	Mutant	noncodel	GBM
TCGA-CS-6667-01	LGG	G2	39	FEMALE	Mutant	non-codel	Methylated	NA		CGGA_1027	Primary	AO	G4	MALE	37	Mutant	noncodel	GBM
TCGA-CS-6668-01	LGG	G2	57	FEMALE	Mutant	codel	Methylated	PN		CGGA_1031	Primary	A	G4	FEMALE	31	Mutant	noncodel	GBM
TCGA-CS-6669-01	LGG	G2	26	FEMALE	WT	non-codel	Unmethylated	NE		CGGA_1046	Primary	A	G4	MALE	21	NA	NA	GBM
TCGA-CS-6670-01	LGG	G3	43	MALE	Mutant	codel	Methylated	PN		CGGA_1050	Primary	O	G4	MALE	39	Mutant	noncodel	GBM
TCGA-DB-5270-01	LGG	G3	38	FEMALE	Mutant	non-codel	Methylated	NE		CGGA_1060	Recurrent	rGBM	G4	MALE	42	Mutant	noncodel	GBM
TCGA-DB-5273-01	LGG	G3	33	MALE	Mutant	non-codel	Unmethylated	NA		CGGA_1061	Recurrent	rAA	G4	FEMALE	43	Mutant	noncodel	GBM
TCGA-DB-5274-01	LGG	G3	37	FEMALE	Mutant	codel	Methylated	PN		CGGA_1068	Secondary	sGBM	G4	MALE	29	Mutant	noncodel	GBM
TCGA-DB-5275-01	LGG	G3	36	MALE	Mutant	non-codel	Methylated	PN		CGGA_1094	Recurrent	rAA	G4	FEMALE	40	Mutant	noncodel	GBM
TCGA-DB-5276-01	LGG	G3	32	MALE	Mutant	non-codel	Methylated	NE		CGGA_1105	Secondary	sGBM	G4	MALE	29	Mutant	noncodel	GBM
TCGA-DB-5277-01	LGG	G3	34	MALE	Mutant	non-codel	Methylated	PN		CGGA_1113	Primary	AO	G4	MALE	34	Mutant	noncodel	GBM
TCGA-DB-5278-01	LGG	G2	17	MALE	Mutant	codel	Methylated	PN		CGGA_1129	Secondary	sGBM	G4	MALE	34	Mutant	noncodel	GBM
TCGA-DB-5279-01	LGG	G2	59	MALE	Mutant	codel	Methylated	NE		CGGA_1136	Secondary	sGBM	G4	FEMALE	38	Mutant	noncodel	GBM
TCGA-DB-5280-01	LGG	G2	43	MALE	Mutant	non-codel	Methylated	PN		CGGA_1146	Primary	AA	G4	MALE	35	Mutant	noncodel	GBM
TCGA-DB-5281-01	LGG	G3	61	MALE	Mutant	non-codel	Methylated	NE		CGGA_1160	Primary	AA	G4	FEMALE	43	Mutant	noncodel	GBM
TCGA-DB-A4X9-01	LGG	G2	33	FEMALE	Mutant	non-codel	Methylated	PN		CGGA_1170	Secondary	sGBM	G4	MALE	25	Mutant	noncodel	GBM
TCGA-DB-A4XA-01	LGG	G2	30	MALE	Mutant	codel	Methylated	PN		CGGA_1175	Secondary	sGBM	G4	FEMALE	36	Mutant	noncodel	GBM
TCGA-DB-A4XB-01	LGG	G3	38	MALE	Mutant	non-codel	Methylated	PN		CGGA_1189	Primary	AO	G4	FEMALE	34	Mutant	noncodel	GBM
TCGA-DB-A4XC-01	LGG	G2	26	MALE	Mutant	non-codel	Methylated	NE		CGGA_1190	Primary	AA	G4	FEMALE	45	Mutant	noncodel	GBM
TCGA-DB-A4XD-01	LGG	G3	32	MALE	Mutant	non-codel	Methylated	PN		CGGA_1215	Recurrent	rAA	G4	MALE	37	Mutant	noncodel	GBM
TCGA-DB-A4XE-01	LGG	G3	27	FEMALE	Mutant	non-codel	Methylated	PN		CGGA_1219	Primary	GBM	G4	FEMALE	57	Mutant	noncodel	GBM
TCGA-DB-A4XF-01	LGG	G3	41	FEMALE	Mutant	non-codel	Methylated	PN		CGGA_1227	Recurrent	rGBM	G4	FEMALE	46	WT	noncodel	GBM
TCGA-DB-A4XG-01	LGG	G3	34	MALE	Mutant	codel	Methylated	PN		CGGA_1231	Recurrent	rAA	G4	FEMALE	31	WT	noncodel	GBM
TCGA-DB-A4XH-01	LGG	G2	53	FEMALE	Mutant	codel	Methylated	NE		CGGA_1287	Primary	GBM	G4	MALE	29	Mutant	noncodel	GBM
TCGA-DB-A64L-01	LGG	G2	67	FEMALE	Mutant	codel	Methylated	NE		CGGA_1307	Primary	AA	G4	FEMALE	25	Mutant	noncodel	GBM
TCGA-DB-A64O-01	LGG	G2	59	MALE	WT	non-codel	Unmethylated	NE		CGGA_1314	Primary	GBM	G4	FEMALE	27	Mutant	noncodel	GBM
TCGA-DB-A64P-01	LGG	G3	40	MALE	Mutant	codel	Methylated	PN		CGGA_1322	Primary	AA	G4	MALE	10	Mutant	noncodel	GBM
TCGA-DB-A64Q-01	LGG	G2	31	FEMALE	Mutant	codel	Methylated	PN		CGGA_1324	Secondary	sGBM	G4	MALE	42	Mutant	noncodel	GBM
TCGA-DB-A64R-01	LGG	G2	24	FEMALE	Mutant	codel	Methylated	PN		CGGA_1329	Recurrent	rAA	G4	FEMALE	43	Mutant	noncodel	GBM
TCGA-DB-A64S-01	LGG	G2	20	MALE	Mutant	non-codel	Unmethylated	NA		CGGA_1330	Primary	A	G4	MALE	47	Mutant	noncodel	GBM
TCGA-DB-A64U-01	LGG	G2	38	FEMALE	Mutant	codel	Methylated	PN		CGGA_1374	Recurrent	rAA	G4	MALE	22	Mutant	noncodel	GBM
TCGA-DB-A64V-01	LGG	G2	54	MALE	Mutant	codel	Methylated	NA		CGGA_1375	Secondary	sGBM	G4	FEMALE	50	Mutant	noncodel	GBM
TCGA-DB-A64W-01	LGG	G3	65	FEMALE	Mutant	codel	Methylated	PN		CGGA_1381	Recurrent	rGBM	G4	FEMALE	36	Mutant	noncodel	GBM
TCGA-DB-A64X-01	LGG	G3	56	FEMALE	Mutant	non-codel	Methylated	NA		CGGA_1384	Primary	GBM	G4	FEMALE	39	Mutant	noncodel	GBM
TCGA-DB-A75K-01	LGG	G3	55	FEMALE	Mutant	codel	Methylated	PN		CGGA_1388	Recurrent	rAA	G4	MALE	37	Mutant	noncodel	GBM
TCGA-DB-A75L-01	LGG	G3	36	FEMALE	Mutant	non-codel	Methylated	NE		CGGA_1394	Recurrent	rGBM	G4	MALE	37	Mutant	noncodel	GBM
TCGA-DB-A75M-01	LGG	G2	47	MALE	Mutant	non-codel	Methylated	NA		CGGA_1406	Primary	A	G4	MALE	34	Mutant	noncodel	GBM
TCGA-DB-A75O-01	LGG	G3	29	MALE	Mutant	non-codel	Methylated	NA		CGGA_1409	Primary	GBM	G4	FEMALE	24	Mutant	noncodel	GBM
TCGA-DB-A75P-01	LGG	G2	25	FEMALE	WT	non-codel	Unmethylated	NE		CGGA_1412	Secondary	sGBM	G4	FEMALE	48	Mutant	noncodel	GBM
TCGA-DH-5140-01	LGG	G3	38	FEMALE	WT	non-codel	Unmethylated	PN		CGGA_171	Primary	O	G4	FEMALE	37	Mutant	noncodel	GBM
TCGA-DH-5141-01	LGG	G3	32	MALE	Mutant	codel	Methylated	PN		CGGA_236	Primary	O	G4	MALE	47	Mutant	noncodel	GBM
TCGA-DH-5142-01	LGG	G3	29	MALE	Mutant	non-codel	Methylated	PN		CGGA_241	Primary	A	G4	MALE	34	Mutant	noncodel	GBM
TCGA-DH-5143-01	LGG	G3	30	MALE	Mutant	non-codel	Methylated	NE		CGGA_245	Recurrent	rAA	G4	FEMALE	39	Mutant	noncodel	GBM
TCGA-DH-5144-01	LGG	G3	56	FEMALE	Mutant	codel	Methylated	PN		CGGA_251	Primary	A	G4	MALE	45	Mutant	noncodel	GBM
TCGA-DH-A669-01	LGG	G3	70	MALE	Mutant	codel	Methylated	PN		CGGA_252	Primary	A	G4	FEMALE	24	Mutant	noncodel	GBM
TCGA-DH-A66B-01	LGG	G3	52	MALE	Mutant	non-codel	Methylated	NA		CGGA_254	Primary	O	G4	MALE	38	Mutant	noncodel	GBM
TCGA-DH-A66D-01	LGG	G3	43	FEMALE	Mutant	non-codel	Methylated	PN		CGGA_256	Primary	A	G4	MALE	39	Mutant	noncodel	GBM
TCGA-DH-A66F-01	LGG	G2	49	MALE	Mutant	codel	Methylated	PN		CGGA_261	Primary	A	G4	MALE	27	Mutant	noncodel	GBM
TCGA-DH-A7UR-01	LGG	G3	59	FEMALE	Mutant	codel	Methylated	NA		CGGA_267	Primary	A	G4	MALE	36	Mutant	noncodel	GBM
TCGA-DH-A7US-01	LGG	G2	50	MALE	Mutant	codel	Methylated	PN		CGGA_273	Primary	A	G4	FEMALE	35	Mutant	noncodel	GBM
TCGA-DH-A7UT-01	LGG	G3	30	MALE	Mutant	non-codel	Methylated	NA		CGGA_283	Primary	O	G4	FEMALE	47	Mutant	noncodel	GBM
TCGA-DH-A7UU-01	LGG	G3	43	MALE	Mutant	non-codel	Methylated	PN		CGGA_300	Primary	A	G4	FEMALE	35	Mutant	noncodel	GBM
TCGA-DH-A7UV-01	LGG	G3	49	MALE	Mutant	non-codel	Methylated	PN		CGGA_314	Recurrent	rO	G4	MALE	39	Mutant	noncodel	GBM
TCGA-DU-5847-01	LGG	G3	34	FEMALE	WT	non-codel	Methylated	ME		CGGA_333	Primary	A	G4	MALE	40	Mutant	noncodel	GBM
TCGA-DU-5849-01	LGG	G2	48	MALE	Mutant	codel	Methylated	NE		CGGA_337	Primary	AA	G4	FEMALE	50	Mutant	noncodel	GBM
TCGA-DU-5852-01	LGG	G3	61	FEMALE	WT	non-codel	Methylated	CL		CGGA_374	Secondary	sGBM	G4	MALE	37	Mutant	noncodel	GBM
TCGA-DU-5853-01	LGG	G2	29	MALE	Mutant	non-codel	Methylated	PN		CGGA_400	Recurrent	rAA	G4	FEMALE	38	Mutant	noncodel	GBM
TCGA-DU-5854-01	LGG	G3	57	FEMALE	WT	non-codel	Unmethylated	CL		CGGA_431	Recurrent	rO	G4	MALE	41	Mutant	noncodel	GBM
TCGA-DU-5855-01	LGG	G3	49	FEMALE	Mutant	non-codel	Methylated	PN		CGGA_446	Primary	O	G4	FEMALE	35	Mutant	noncodel	GBM
TCGA-DU-5870-01	LGG	G2	34	FEMALE	Mutant	codel	Methylated	PN		CGGA_458	Recurrent	rA	G4	MALE	51	Mutant	noncodel	GBM
TCGA-DU-5871-01	LGG	G2	37	FEMALE	Mutant	non-codel	Methylated	PN		CGGA_479	Primary	O	G4	FEMALE	36	Mutant	noncodel	GBM
TCGA-DU-5872-01	LGG	G2	43	FEMALE	Mutant	non-codel	Methylated	PN		CGGA_485	Primary	O	G4	MALE	31	Mutant	noncodel	GBM
TCGA-DU-5874-01	LGG	G2	62	FEMALE	Mutant	codel	Methylated	PN		CGGA_490	Primary	AO	G4	FEMALE	37	Mutant	noncodel	GBM
TCGA-DU-6392-01	LGG	G3	35	FEMALE	WT	non-codel	Unmethylated	PN		CGGA_491	Primary	GBM	G4	FEMALE	36	Mutant	noncodel	GBM
TCGA-DU-6393-01	LGG	G3	66	MALE	Mutant	codel	Methylated	PN		CGGA_501	Primary	O	G4	MALE	40	Mutant	noncodel	GBM
TCGA-DU-6394-01	LGG	G3	53	MALE	Mutant	codel	Methylated	PN		CGGA_502	Primary	A	G4	MALE	39	Mutant	noncodel	GBM
TCGA-DU-6395-01	LGG	G2	31	MALE	Mutant	non-codel	Methylated	PN		CGGA_510	Primary	AO	G4	MALE	42	Mutant	noncodel	GBM
TCGA-DU-6396-01	LGG	G3	31	FEMALE	Mutant	non-codel	Methylated	PN		CGGA_538	Primary	O	G4	FEMALE	43	Mutant	noncodel	GBM
TCGA-DU-6399-01	LGG	G2	54	MALE	Mutant	non-codel	Methylated	PN		CGGA_543	Primary	O	G4	MALE	43	Mutant	noncodel	GBM
TCGA-DU-6400-01	LGG	G2	66	FEMALE	Mutant	codel	Methylated	PN		CGGA_545	Recurrent	rGBM	G4	FEMALE	38	Mutant	noncodel	GBM
TCGA-DU-6401-01	LGG	G2	31	FEMALE	Mutant	non-codel	Methylated	PN		CGGA_551	Primary	O	G4	MALE	44	Mutant	noncodel	GBM
TCGA-DU-6402-01	LGG	G3	52	MALE	WT	non-codel	Unmethylated	CL		CGGA_560	Primary	AA	G4	MALE	43	Mutant	noncodel	GBM
TCGA-DU-6403-01	LGG	G3	60	FEMALE	WT	non-codel	Unmethylated	PN		CGGA_580	Primary	A	G4	MALE	43	Mutant	noncodel	GBM
TCGA-DU-6404-01	LGG	G3	24	FEMALE	WT	non-codel	Unmethylated	CL		CGGA_591	Primary	AA	G4	FEMALE	50	Mutant	noncodel	GBM
TCGA-DU-6405-01	LGG	G3	51	FEMALE	WT	non-codel	Methylated	CL		CGGA_598	Primary	AO	G4	FEMALE	61	Mutant	noncodel	GBM
TCGA-DU-6406-01	LGG	G3	59	FEMALE	WT	non-codel	Unmethylated	CL		CGGA_601	Primary	A	G4	MALE	36	Mutant	noncodel	GBM
TCGA-DU-6407-01	LGG	G2	35	FEMALE	Mutant	non-codel	Methylated	PN		CGGA_603	Recurrent	rAA	G4	MALE	32	Mutant	noncodel	GBM
TCGA-DU-6408-01	LGG	G3	23	FEMALE	Mutant	non-codel	Methylated	PN		CGGA_605	Recurrent	rA	G4	MALE	43	Mutant	noncodel	GBM
TCGA-DU-6410-01	LGG	G3	56	MALE	Mutant	codel	Methylated	PN		CGGA_607	Primary	A	G4	MALE	25	Mutant	noncodel	GBM
TCGA-DU-6542-01	LGG	G3	25	MALE	Mutant	non-codel	Methylated	PN		CGGA_632	Primary	A	G4	FEMALE	29	Mutant	noncodel	GBM
TCGA-DU-7006-01	LGG	G3	60	FEMALE	WT	non-codel	Methylated	ME		CGGA_635	Primary	O	G4	MALE	45	Mutant	noncodel	GBM
TCGA-DU-7007-01	LGG	G2	33	MALE	Mutant	non-codel	Methylated	ME		CGGA_641	Primary	AO	G4	FEMALE	51	Mutant	noncodel	GBM
TCGA-DU-7008-01	LGG	G2	41	FEMALE	Mutant	non-codel	Methylated	PN		CGGA_642	Primary	A	G4	MALE	29	Mutant	noncodel	GBM
TCGA-DU-7009-01	LGG	G2	32	FEMALE	Mutant	codel	Methylated	PN		CGGA_655	Primary	O	G4	MALE	35	Mutant	noncodel	GBM
TCGA-DU-7010-01	LGG	G3	58	FEMALE	Mutant	non-codel	Methylated	PN		CGGA_662	Primary	O	G4	FEMALE	59	Mutant	noncodel	GBM
TCGA-DU-7011-01	LGG	G2	25	MALE	Mutant	non-codel	Unmethylated	NE		CGGA_666	Primary	O	G4	FEMALE	45	Mutant	noncodel	GBM
TCGA-DU-7012-01	LGG	G3	74	FEMALE	WT	non-codel	Methylated	ME		CGGA_671	Primary	O	G4	FEMALE	36	Mutant	noncodel	GBM
TCGA-DU-7013-01	LGG	G3	59	MALE	WT	non-codel	Unmethylated	CL		CGGA_675	Primary	O	G4	FEMALE	23	Mutant	noncodel	GBM
TCGA-DU-7014-01	LGG	G2	59	MALE	NA	non-codel	Methylated	PN		CGGA_685	Primary	A	G4	FEMALE	20	Mutant	noncodel	GBM
TCGA-DU-7015-01	LGG	G2	41	FEMALE	Mutant	non-codel	Methylated	PN		CGGA_689	Primary	O	G4	FEMALE	36	Mutant	noncodel	GBM
TCGA-DU-7018-01	LGG	G3	57	FEMALE	Mutant	codel	Methylated	PN		CGGA_694	Recurrent	rA	G4	MALE	34	Mutant	noncodel	GBM
TCGA-DU-7019-01	LGG	NA	39	MALE	Mutant	non-codel	Methylated	NA		CGGA_698	Primary	A	G4	FEMALE	61	Mutant	noncodel	GBM
TCGA-DU-7290-01	LGG	G3	45	FEMALE	WT	non-codel	Unmethylated	ME		CGGA_704	Primary	A	G4	MALE	36	Mutant	noncodel	GBM
TCGA-DU-7292-01	LGG	G3	69	MALE	WT	non-codel	Methylated	NE		CGGA_710	Primary	GBM	G4	MALE	41	Mutant	noncodel	GBM
TCGA-DU-7294-01	LGG	G2	53	FEMALE	Mutant	codel	Methylated	PN		CGGA_715	Primary	O	G4	MALE	43	Mutant	noncodel	GBM
TCGA-DU-7298-01	LGG	G3	38	FEMALE	Mutant	non-codel	Methylated	PN		CGGA_725	Primary	O	G4	MALE	58	Mutant	noncodel	GBM
TCGA-DU-7299-01	LGG	G3	33	MALE	Mutant	non-codel	Methylated	PN		CGGA_747	Primary	GBM	G4	MALE	29	Mutant	noncodel	GBM
TCGA-DU-7300-01	LGG	G3	53	FEMALE	Mutant	codel	Methylated	NE		CGGA_752	Primary	O	G4	MALE	39	Mutant	noncodel	GBM
TCGA-DU-7301-01	LGG	G2	53	MALE	Mutant	non-codel	Methylated	NA		CGGA_757	Primary	A	G4	MALE	45	Mutant	noncodel	GBM
TCGA-DU-7302-01	LGG	G3	48	FEMALE	Mutant	codel	Methylated	NE		CGGA_760	Primary	O	G4	FEMALE	34	Mutant	noncodel	GBM
TCGA-DU-7306-01	LGG	G2	67	MALE	Mutant	non-codel	Methylated	NA		CGGA_761	Primary	GBM	G4	MALE	45	Mutant	noncodel	GBM
TCGA-DU-7309-01	LGG	G3	41	FEMALE	Mutant	non-codel	Methylated	NE		CGGA_762	Primary	O	G4	FEMALE	40	Mutant	noncodel	GBM
TCGA-DU-8158-01	LGG	G3	57	FEMALE	WT	non-codel	Unmethylated	NA		CGGA_785	Primary	O	G4	MALE	43	Mutant	noncodel	GBM
TCGA-DU-8161-01	LGG	G3	63	FEMALE	WT	non-codel	Unmethylated	CL		CGGA_812	Primary	O	G4	MALE	27	Mutant	noncodel	GBM
TCGA-DU-8162-01	LGG	G3	61	FEMALE	WT	non-codel	Unmethylated	NE		CGGA_815	Primary	A	G4	FEMALE	53	Mutant	noncodel	GBM
TCGA-DU-8163-01	LGG	G3	29	MALE	Mutant	non-codel	Unmethylated	PN		CGGA_818	Primary	A	G4	MALE	46	Mutant	noncodel	GBM
TCGA-DU-8164-01	LGG	G2	51	MALE	Mutant	codel	Methylated	PN		CGGA_822	Secondary	sGBM	G4	MALE	46	Mutant	noncodel	GBM
TCGA-DU-8165-01	LGG	G3	60	FEMALE	WT	non-codel	Unmethylated	NA		CGGA_834	Primary	A	G4	MALE	24	WT	noncodel	GBM
TCGA-DU-8166-01	LGG	G2	29	FEMALE	Mutant	non-codel	Methylated	PN		CGGA_835	Primary	O	G4	MALE	31	Mutant	noncodel	GBM
TCGA-DU-8167-01	LGG	G2	69	FEMALE	Mutant	non-codel	Methylated	PN		CGGA_838	Primary	O	G4	FEMALE	36	Mutant	noncodel	GBM
TCGA-DU-8168-01	LGG	G3	55	FEMALE	Mutant	codel	Methylated	PN		CGGA_843	Primary	O	G4	MALE	29	Mutant	noncodel	GBM
TCGA-DU-A5TP-01	LGG	G3	33	MALE	Mutant	non-codel	Methylated	ME		CGGA_856	Primary	O	G4	MALE	53	Mutant	noncodel	GBM
TCGA-DU-A5TR-01	LGG	G2	51	MALE	Mutant	non-codel	Methylated	ME		CGGA_858	Primary	O	G4	MALE	42	Mutant	noncodel	GBM
TCGA-DU-A5TS-01	LGG	G2	42	MALE	Mutant	non-codel	Methylated	NA		CGGA_864	Primary	O	G4	MALE	34	Mutant	noncodel	GBM
TCGA-DU-A5TT-01	LGG	G3	70	MALE	WT	non-codel	Methylated	NA		CGGA_884	Primary	A	G4	FEMALE	48	Mutant	noncodel	GBM
TCGA-DU-A5TU-01	LGG	G2	62	FEMALE	Mutant	non-codel	Methylated	PN		CGGA_892	Primary	O	G4	MALE	34	Mutant	noncodel	GBM
TCGA-DU-A5TW-01	LGG	G3	33	FEMALE	Mutant	non-codel	Methylated	PN		CGGA_893	Primary	A	G4	FEMALE	36	Mutant	noncodel	GBM
TCGA-DU-A5TY-01	LGG	G3	46	FEMALE	WT	non-codel	Methylated	CL		CGGA_898	Primary	A	G4	MALE	38	Mutant	noncodel	GBM
TCGA-DU-A6S2-01	LGG	G2	37	FEMALE	Mutant	codel	Methylated	NE		CGGA_899	Recurrent	rGBM	G4	MALE	48	Mutant	noncodel	GBM
TCGA-DU-A6S3-01	LGG	G2	60	MALE	Mutant	codel	Methylated	PN		CGGA_904	Primary	A	G4	MALE	33	Mutant	noncodel	GBM
TCGA-DU-A6S6-01	LGG	G2	35	FEMALE	Mutant	codel	Methylated	NE		CGGA_905	Primary	A	G4	MALE	46	Mutant	noncodel	GBM
TCGA-DU-A6S7-01	LGG	G3	27	FEMALE	Mutant	non-codel	Methylated	PN		CGGA_908	Primary	A	G4	MALE	35	Mutant	noncodel	GBM
TCGA-DU-A6S8-01	LGG	G3	74	FEMALE	Mutant	codel	Methylated	PN		CGGA_909	Primary	A	G4	FEMALE	39	Mutant	noncodel	GBM
TCGA-DU-A76K-01	LGG	G2	87	MALE	WT	non-codel	Unmethylated	NE		CGGA_D04	Primary	A	G4	MALE	37	Mutant	noncodel	GBM
TCGA-DU-A76L-01	LGG	G3	54	MALE	WT	non-codel	Methylated	ME		CGGA_D07	Primary	O	G4	MALE	36	Mutant	noncodel	GBM
TCGA-DU-A76O-01	LGG	G2	30	MALE	Mutant	non-codel	Methylated	PN		CGGA_D14	Recurrent	rAA	G4	MALE	27	Mutant	noncodel	GBM
TCGA-DU-A76R-01	LGG	G3	51	MALE	Mutant	codel	Methylated	NE		CGGA_D15	Primary	O	G4	FEMALE	38	Mutant	noncodel	GBM
TCGA-DU-A7T6-01	LGG	G3	73	FEMALE	Mutant	codel	Methylated	PN		CGGA_D20	Primary	A	G4	FEMALE	40	Mutant	noncodel	GBM
TCGA-DU-A7T8-01	LGG	G3	35	MALE	Mutant	non-codel	Methylated	PN		CGGA_D21	Primary	AA	G4	FEMALE	37	Mutant	noncodel	GBM
TCGA-DU-A7TA-01	LGG	G2	32	MALE	Mutant	non-codel	Methylated	PN		CGGA_D24	Primary	AA	G4	FEMALE	37	Mutant	noncodel	GBM
TCGA-DU-A7TB-01	LGG	G2	56	MALE	WT	non-codel	Unmethylated	PN		CGGA_D27	Recurrent	rO	G4	MALE	33	Mutant	noncodel	GBM
TCGA-DU-A7TC-01	LGG	G2	32	MALE	Mutant	non-codel	Methylated	NE		CGGA_D29	Primary	O	G4	MALE	36	Mutant	noncodel	GBM
TCGA-DU-A7TD-01	LGG	G3	52	MALE	WT	non-codel	Unmethylated	CL		CGGA_D33	Recurrent	rAA	G4	MALE	38	Mutant	noncodel	GBM
TCGA-DU-A7TG-01	LGG	G2	40	MALE	Mutant	non-codel	Methylated	NE		CGGA_D34	Secondary	sGBM	G4	MALE	45	Mutant	noncodel	GBM
TCGA-DU-A7TI-01	LGG	G3	32	MALE	NA	non-codel	Methylated	NE		CGGA_D38	Recurrent	rGBM	G4	FEMALE	41	Mutant	noncodel	GBM
TCGA-DU-A7TJ-01	LGG	G3	55	MALE	WT	non-codel	Methylated	CL		CGGA_D39	Recurrent	rA	G4	FEMALE	27	Mutant	noncodel	GBM
TCGA-E1-5302-01	LGG	G3	41	MALE	Mutant	non-codel	Methylated	PN		CGGA_D40	Recurrent	rA	G4	MALE	44	Mutant	noncodel	GBM
TCGA-E1-5303-01	LGG	G3	38	MALE	Mutant	non-codel	Methylated	NA		CGGA_D45	Recurrent	rAA	G4	MALE	32	Mutant	noncodel	GBM
TCGA-E1-5304-01	LGG	G3	42	MALE	Mutant	non-codel	Unmethylated	PN		CGGA_D46	Recurrent	rAA	G4	FEMALE	36	Mutant	noncodel	GBM
TCGA-E1-5305-01	LGG	G3	34	MALE	Mutant	non-codel	Methylated	NE		CGGA_D47	Primary	O	G4	MALE	36	Mutant	noncodel	GBM
TCGA-E1-5307-01	LGG	G3	62	FEMALE	Mutant	non-codel	Methylated	PN		CGGA_D48	Recurrent	rAA	G4	FEMALE	23	Mutant	noncodel	GBM
TCGA-E1-5311-01	LGG	G3	31	MALE	Mutant	codel	Methylated	PN		CGGA_D52	Primary	AO	G4	MALE	46	Mutant	noncodel	GBM
TCGA-E1-5318-01	LGG	G2	42	FEMALE	Mutant	codel	Methylated	PN		CGGA_D56	Recurrent	rAA	G4	MALE	45	Mutant	noncodel	GBM
TCGA-E1-5319-01	LGG	G2	48	FEMALE	Mutant	codel	Methylated	PN		CGGA_D59	Secondary	sGBM	G4	FEMALE	30	Mutant	noncodel	GBM
TCGA-E1-5322-01	LGG	G2	38	FEMALE	Mutant	non-codel	Methylated	PN		CGGA_277	Primary	AO	G4	MALE	40	Mutant	NA	GBM
TCGA-E1-A7YD-01	LGG	G3	57	MALE	WT	non-codel	Unmethylated	CL		CGGA_518	Secondary	sGBM	G4	MALE	27	Mutant	NA	GBM
TCGA-E1-A7YE-01	LGG	G3	32	FEMALE	Mutant	non-codel	Unmethylated	ME		CGGA_J023	Primary	AO	G4	MALE	36	Mutant	noncodel	GBM
TCGA-E1-A7YH-01	LGG	G3	47	FEMALE	Mutant	non-codel	Methylated	NA		CGGA_J024	Recurrent	rA	G4	FEMALE	29	Mutant	noncodel	GBM
TCGA-E1-A7YI-01	LGG	G3	33	FEMALE	Mutant	non-codel	Methylated	PN		CGGA_J042	Recurrent	rA	G4	MALE	38	Mutant	noncodel	GBM
TCGA-E1-A7YJ-01	LGG	G3	55	MALE	WT	non-codel	Unmethylated	CL		CGGA_J100	Recurrent	rGBM	G4	MALE	55	Mutant	noncodel	GBM
TCGA-E1-A7YK-01	LGG	G3	52	MALE	Mutant	non-codel	Methylated	ME		CGGA_1004	Primary	A	G4	FEMALE	63	WT	noncodel	GBM
TCGA-E1-A7YL-01	LGG	G3	46	MALE	WT	non-codel	Unmethylated	ME		CGGA_1008	Primary	GBM	G4	FEMALE	54	WT	noncodel	GBM
TCGA-E1-A7YM-01	LGG	G3	63	MALE	WT	non-codel	Unmethylated	NE		CGGA_1053	Primary	GBM	G4	FEMALE	63	WT	noncodel	GBM
TCGA-E1-A7YN-01	LGG	G3	63	FEMALE	WT	non-codel	Methylated	ME		CGGA_1059	Recurrent	rA	G4	FEMALE	54	Mutant	noncodel	GBM
TCGA-E1-A7YO-01	LGG	G3	45	MALE	Mutant	codel	Methylated	PN		CGGA_1070	Primary	GBM	G4	MALE	37	WT	noncodel	GBM
TCGA-E1-A7YQ-01	LGG	G3	58	FEMALE	WT	non-codel	Unmethylated	ME		CGGA_1071	Primary	A	G4	MALE	42	WT	noncodel	GBM
TCGA-E1-A7YS-01	LGG	G3	71	MALE	Mutant	codel	Methylated	PN		CGGA_1073	Primary	GBM	G4	FEMALE	42	WT	noncodel	GBM
TCGA-E1-A7YU-01	LGG	G3	42	MALE	Mutant	non-codel	Methylated	NE		CGGA_1074	Primary	GBM	G4	MALE	50	WT	noncodel	GBM
TCGA-E1-A7YV-01	LGG	G3	26	FEMALE	Mutant	non-codel	Methylated	PN		CGGA_1095	NA	NA	NA	MALE	29	Mutant	noncodel	NA
TCGA-E1-A7YW-01	LGG	G2	28	MALE	Mutant	non-codel	Methylated	PN		CGGA_1099	Secondary	sGBM	G4	MALE	8	WT	noncodel	GBM
TCGA-E1-A7YY-01	LGG	G2	27	FEMALE	Mutant	non-codel	Methylated	NE		CGGA_1114	Primary	GBM	G4	MALE	53	WT	noncodel	GBM
TCGA-E1-A7Z2-01	LGG	G2	58	FEMALE	WT	non-codel	Unmethylated	NE		CGGA_1116	Recurrent	rGBM	G4	FEMALE	43	Mutant	noncodel	GBM
TCGA-E1-A7Z3-01	LGG	G2	31	FEMALE	Mutant	non-codel	Methylated	NE		CGGA_1118	Recurrent	rAA	G4	MALE	31	Mutant	noncodel	GBM
TCGA-E1-A7Z4-01	LGG	G2	35	MALE	Mutant	non-codel	Methylated	NA		CGGA_1119	Recurrent	rGBM	G4	MALE	52	Mutant	noncodel	GBM
TCGA-E1-A7Z6-01	LGG	G2	41	FEMALE	Mutant	non-codel	Methylated	NA		CGGA_1197	Secondary	sGBM	G4	MALE	43	Mutant	noncodel	GBM
TCGA-EZ-7264-01	LGG	G2	47	FEMALE	Mutant	codel	Methylated	PN		CGGA_1246	Primary	AO	G4	MALE	53	Mutant	noncodel	GBM
TCGA-F6-A8O3-01	LGG	G2	34	MALE	Mutant	codel	Methylated	NA		CGGA_1275	Primary	GBM	G4	MALE	70	WT	noncodel	GBM
TCGA-F6-A8O4-01	LGG	G2	44	MALE	Mutant	non-codel	Methylated	NA		CGGA_1450	Secondary	sGBM	G4	MALE	37	Mutant	noncodel	GBM
TCGA-FG-5962-01	LGG	G3	54	MALE	Mutant	codel	Methylated	NE		CGGA_1460	Secondary	sGBM	G4	MALE	51	WT	noncodel	GBM
TCGA-FG-5963-01	LGG	G3	23	MALE	WT	non-codel	Unmethylated	ME		CGGA_1475	Secondary	sGBM	G4	MALE	38	Mutant	noncodel	GBM
TCGA-FG-5964-01	LGG	G2	62	MALE	Mutant	codel	Methylated	PN		CGGA_243	Primary	O	G4	FEMALE	30	Mutant	noncodel	GBM
TCGA-FG-5965-01	LGG	G2	39	FEMALE	Mutant	non-codel	Methylated	PN		CGGA_247	Primary	AA	G4	MALE	60	Mutant	noncodel	GBM
TCGA-FG-6688-01	LGG	G3	59	FEMALE	WT	non-codel	Methylated	NA		CGGA_738	Primary	A	G4	MALE	43	Mutant	noncodel	GBM
TCGA-FG-6689-01	LGG	G2	30	MALE	Mutant	non-codel	Methylated	NE		CGGA_759	Primary	GBM	G4	MALE	30	Mutant	noncodel	GBM
TCGA-FG-6690-01	LGG	G2	70	MALE	Mutant	non-codel	Methylated	PN		CGGA_D30	Primary	GBM	G4	MALE	70	WT	noncodel	GBM
TCGA-FG-6691-01	LGG	G2	23	FEMALE	Mutant	non-codel	Unmethylated	PN		CGGA_1002	Primary	AA	G4	FEMALE	43	WT	noncodel	GBM
TCGA-FG-6692-01	LGG	G3	63	MALE	WT	non-codel	Methylated	CL		CGGA_1003	Primary	O	G4	FEMALE	47	Mutant	noncodel	GBM
TCGA-FG-7634-01	LGG	G2	28	MALE	Mutant	codel	Methylated	PN		CGGA_1010	Primary	A	G4	MALE	45	Mutant	NA	GBM
TCGA-FG-7636-01	LGG	G3	48	MALE	Mutant	non-codel	Methylated	PN		CGGA_1012	Recurrent	rO	G4	MALE	45	Mutant	noncodel	GBM
TCGA-FG-7637-01	LGG	G2	49	MALE	Mutant	non-codel	Methylated	PN		CGGA_1014	Primary	A	G4	MALE	42	WT	noncodel	GBM
TCGA-FG-7638-01	LGG	G3	31	FEMALE	Mutant	codel	Methylated	NE		CGGA_1017	Primary	GBM	G4	FEMALE	29	WT	noncodel	GBM
TCGA-FG-7641-01	LGG	G2	31	MALE	Mutant	codel	Methylated	NE		CGGA_1018	Recurrent	rO	G4	MALE	50	Mutant	noncodel	GBM
TCGA-FG-7643-01	LGG	G2	49	FEMALE	WT	non-codel	Methylated	NE		CGGA_103	Primary	AA	G4	MALE	56	Mutant	noncodel	GBM
TCGA-FG-8181-01	LGG	G3	23	MALE	WT	non-codel	Unmethylated	NE		CGGA_1030	Primary	A	G4	FEMALE	40	Mutant	noncodel	GBM
TCGA-FG-8182-01	LGG	G2	35	MALE	Mutant	non-codel	Methylated	PN		CGGA_1032	Primary	A	G4	FEMALE	41	WT	NA	GBM
TCGA-FG-8185-01	LGG	G3	37	MALE	Mutant	non-codel	Methylated	PN		CGGA_1033	Primary	OA	G4	MALE	44	NA	noncodel	GBM
TCGA-FG-8186-01	LGG	G3	42	FEMALE	Mutant	codel	Methylated	NA		CGGA_1036	Primary	GBM	G4	MALE	41	WT	noncodel	GBM
TCGA-FG-8187-01	LGG	G2	31	MALE	Mutant	codel	Methylated	NE		CGGA_1037	Primary	A	G4	MALE	44	NA	noncodel	GBM
TCGA-FG-8188-01	LGG	G2	41	MALE	Mutant	non-codel	Methylated	NA		CGGA_1041	Primary	GBM	G4	MALE	58	WT	noncodel	GBM
TCGA-FG-8189-01	LGG	G2	33	FEMALE	Mutant	non-codel	Methylated	NE		CGGA_1048	Primary	A	G4	FEMALE	27	WT	noncodel	GBM
TCGA-FG-8191-01	LGG	G3	30	MALE	Mutant	non-codel	Unmethylated	PN		CGGA_1051	Primary	A	G4	MALE	47	WT	noncodel	GBM
TCGA-FG-A4MT-01	LGG	G2	27	FEMALE	Mutant	non-codel	Methylated	PN		CGGA_1055	Primary	AA	G4	MALE	43	Mutant	noncodel	GBM
TCGA-FG-A4MU-01	LGG	G3	58	MALE	WT	non-codel	Methylated	CL		CGGA_1057	Primary	A	G4	FEMALE	57	WT	noncodel	GBM
TCGA-FG-A4MW-01	LGG	G3	63	MALE	WT	non-codel	Methylated	CL		CGGA_1058	Recurrent	rA	G4	MALE	34	Mutant	noncodel	GBM
TCGA-FG-A4MX-01	LGG	G2	47	MALE	Mutant	non-codel	Methylated	NA		CGGA_106	Recurrent	rA	G4	MALE	30	WT	noncodel	GBM
TCGA-FG-A4MY-01	LGG	G2	44	FEMALE	Mutant	non-codel	Methylated	NA		CGGA_1063	Primary	A	G4	MALE	29	Mutant	NA	GBM
TCGA-FG-A60J-01	LGG	G2	47	FEMALE	Mutant	non-codel	Methylated	PN		CGGA_1065	Primary	O	G4	FEMALE	48	Mutant	noncodel	GBM
TCGA-FG-A60K-01	LGG	G2	34	FEMALE	Mutant	codel	Methylated	PN		CGGA_1066	Primary	A	G4	FEMALE	34	Mutant	noncodel	GBM
TCGA-FG-A60L-01	LGG	G2	34	FEMALE	Mutant	non-codel	Methylated	NA		CGGA_1069	Recurrent	rA	G4	MALE	47	Mutant	noncodel	GBM
TCGA-FG-A6IZ-01	LGG	G2	60	MALE	Mutant	codel	Methylated	PN		CGGA_107	Recurrent	rAA	G4	FEMALE	38	WT	noncodel	GBM
TCGA-FG-A6J1-01	LGG	G2	44	FEMALE	Mutant	codel	Methylated	PN		CGGA_1075	Primary	GBM	G4	MALE	72	WT	noncodel	GBM
TCGA-FG-A6J3-01	LGG	G3	52	FEMALE	Mutant	non-codel	Methylated	ME		CGGA_108	Recurrent	rAA	G4	MALE	44	WT	noncodel	GBM
TCGA-FG-A70Y-01	LGG	G2	20	FEMALE	Mutant	non-codel	Methylated	NA		CGGA_1082	Primary	A	G4	FEMALE	55	Mutant	noncodel	GBM
TCGA-FG-A70Z-01	LGG	G3	53	FEMALE	WT	non-codel	Methylated	CL		CGGA_1086	Primary	GBM	G4	FEMALE	65	WT	NA	GBM
TCGA-FG-A710-01	LGG	G2	50	FEMALE	Mutant	codel	Methylated	PN		CGGA_1087	Primary	O	G4	FEMALE	36	Mutant	noncodel	GBM
TCGA-FG-A711-01	LGG	G2	33	FEMALE	Mutant	non-codel	Unmethylated	NE		CGGA_1097	Primary	A	G4	MALE	30	WT	noncodel	GBM
TCGA-FG-A713-01	LGG	G2	74	FEMALE	Mutant	codel	Methylated	NE		CGGA_1100	Primary	O	G4	FEMALE	61	Mutant	NA	GBM
TCGA-FG-A87N-01	LGG	G3	37	FEMALE	Mutant	non-codel	Methylated	NA		CGGA_1101	Primary	A	G4	FEMALE	35	WT	NA	GBM
TCGA-FG-A87Q-01	LGG	G3	61	FEMALE	WT	non-codel	Methylated	NA		CGGA_1103	Primary	GBM	G4	FEMALE	35	Mutant	noncodel	GBM
TCGA-FN-7833-01	LGG	G3	25	MALE	Mutant	non-codel	Methylated	NA		CGGA_1106	Primary	GBM	G4	MALE	37	WT	noncodel	GBM
TCGA-HT-7467-01	LGG	G2	54	MALE	Mutant	codel	Methylated	NE		CGGA_1108	Primary	AA	G4	FEMALE	39	WT	noncodel	GBM
TCGA-HT-7468-01	LGG	G3	30	MALE	Mutant	codel	Methylated	PN		CGGA_1111	Primary	AA	G4	MALE	45	Mutant	noncodel	GBM
TCGA-HT-7469-01	LGG	G3	30	MALE	WT	non-codel	Methylated	CL		CGGA_112	Primary	A	G4	MALE	17	Mutant	noncodel	GBM
TCGA-HT-7470-01	LGG	G3	37	MALE	Mutant	non-codel	Methylated	NE		CGGA_1120	Primary	AOA	G4	FEMALE	58	Mutant	NA	GBM
TCGA-HT-7471-01	LGG	G3	37	FEMALE	Mutant	codel	Methylated	PN		CGGA_1121	Recurrent	rAA	G4	FEMALE	29	Mutant	noncodel	GBM
TCGA-HT-7472-01	LGG	G2	38	MALE	Mutant	non-codel	Methylated	PN		CGGA_1126	Primary	AA	G4	MALE	44	Mutant	noncodel	GBM
TCGA-HT-7473-01	LGG	G2	28	MALE	Mutant	non-codel	Unmethylated	NA		CGGA_1127	Primary	O	G4	MALE	33	NA	noncodel	GBM
TCGA-HT-7474-01	LGG	G2	52	MALE	Mutant	non-codel	Methylated	NE		CGGA_1130	Recurrent	rGBM	G4	FEMALE	23	Mutant	noncodel	GBM
TCGA-HT-7475-01	LGG	G3	67	MALE	Mutant	non-codel	Methylated	NE		CGGA_1131	Primary	AA	G4	FEMALE	46	Mutant	noncodel	GBM
TCGA-HT-7476-01	LGG	G2	26	MALE	Mutant	non-codel	Methylated	NE		CGGA_1132	Recurrent	rAO	G4	FEMALE	33	Mutant	noncodel	GBM
TCGA-HT-7477-01	LGG	G3	62	MALE	Mutant	non-codel	Methylated	PN		CGGA_1134	Primary	GBM	G4	FEMALE	56	WT	noncodel	GBM
TCGA-HT-7478-01	LGG	G2	36	MALE	Mutant	non-codel	Unmethylated	ME		CGGA_1135	Primary	GBM	G4	MALE	40	WT	noncodel	GBM
TCGA-HT-7479-01	LGG	G3	44	MALE	Mutant	non-codel	Methylated	NA		CGGA_1137	Primary	AA	G4	MALE	58	WT	NA	GBM
TCGA-HT-7480-01	LGG	G2	33	MALE	Mutant	codel	Methylated	PN		CGGA_1138	Primary	GBM	G4	MALE	54	WT	noncodel	GBM
TCGA-HT-7481-01	LGG	G2	39	MALE	Mutant	codel	Methylated	NE		CGGA_1141	Primary	AA	G4	MALE	65	WT	noncodel	GBM
TCGA-HT-7482-01	LGG	G2	18	FEMALE	Mutant	non-codel	Methylated	PN		CGGA_1142	Primary	GBM	G4	MALE	60	WT	noncodel	GBM
TCGA-HT-7483-01	LGG	G2	14	MALE	Mutant	non-codel	Unmethylated	PN		CGGA_1144	Primary	AA	G4	FEMALE	39	WT	noncodel	GBM
TCGA-HT-7485-01	LGG	G2	42	MALE	Mutant	non-codel	Methylated	NA		CGGA_1147	Primary	A	G4	MALE	36	Mutant	noncodel	GBM
TCGA-HT-7601-01	LGG	G3	30	FEMALE	Mutant	non-codel	Methylated	NA		CGGA_1148	Primary	A	G4	MALE	37	Mutant	noncodel	GBM
TCGA-HT-7602-01	LGG	G2	21	MALE	Mutant	non-codel	Methylated	NA		CGGA_1152	Primary	A	G4	MALE	13	WT	noncodel	GBM
TCGA-HT-7603-01	LGG	G2	29	MALE	Mutant	non-codel	Methylated	NE		CGGA_1154	Recurrent	rAA	G4	FEMALE	33	Mutant	noncodel	GBM
TCGA-HT-7604-01	LGG	G2	50	MALE	Mutant	non-codel	Methylated	PN		CGGA_1155	Primary	AA	G4	MALE	43	Mutant	noncodel	GBM
TCGA-HT-7605-01	LGG	G2	38	MALE	Mutant	codel	Methylated	NE		CGGA_1156	Primary	A	G4	FEMALE	41	Mutant	noncodel	GBM
TCGA-HT-7606-01	LGG	G2	30	FEMALE	Mutant	non-codel	Unmethylated	PN		CGGA_1157	Primary	A	G4	MALE	64	WT	noncodel	GBM
TCGA-HT-7607-01	LGG	G2	61	FEMALE	Mutant	codel	Methylated	NE		CGGA_1158	Primary	O	G4	MALE	39	Mutant	noncodel	GBM
TCGA-HT-7608-01	LGG	G2	61	MALE	Mutant	codel	Methylated	NE		CGGA_1159	Primary	A	G4	MALE	51	Mutant	noncodel	GBM
TCGA-HT-7609-01	LGG	G3	34	MALE	Mutant	non-codel	Methylated	PN		CGGA_1161	Primary	AA	G4	MALE	36	Mutant	noncodel	GBM
TCGA-HT-7610-01	LGG	G2	25	FEMALE	Mutant	non-codel	Methylated	NE		CGGA_1162	Primary	AOA	G4	MALE	39	NA	noncodel	GBM
TCGA-HT-7611-01	LGG	G2	36	MALE	Mutant	non-codel	Methylated	NA		CGGA_1164	Recurrent	rGBM	G4	FEMALE	38	Mutant	noncodel	GBM
TCGA-HT-7616-01	LGG	G3	75	MALE	Mutant	codel	Methylated	ME		CGGA_1169	Primary	AA	G4	MALE	30	Mutant	noncodel	GBM
TCGA-HT-7620-01	LGG	G3	40	MALE	Mutant	codel	Methylated	PN		CGGA_1172	Primary	GBM	G4	FEMALE	36	Mutant	noncodel	GBM
TCGA-HT-7676-01	LGG	G2	26	MALE	Mutant	non-codel	Unmethylated	PN		CGGA_1178	Recurrent	rAA	G4	MALE	41	Mutant	noncodel	GBM
TCGA-HT-7677-01	LGG	G3	53	MALE	Mutant	codel	Methylated	PN		CGGA_1181	Primary	A	G4	MALE	36	Mutant	noncodel	GBM
TCGA-HT-7680-01	LGG	G2	32	FEMALE	WT	non-codel	Unmethylated	NA		CGGA_1183	Primary	AA	G4	FEMALE	25	WT	noncodel	GBM
TCGA-HT-7681-01	LGG	G2	29	FEMALE	Mutant	codel	Methylated	NE		CGGA_1184	Recurrent	rAA	G4	MALE	46	Mutant	noncodel	GBM
TCGA-HT-7684-01	LGG	G3	58	MALE	Mutant	non-codel	Methylated	NA		CGGA_1185	Recurrent	rAA	G4	FEMALE	50	WT	noncodel	GBM
TCGA-HT-7686-01	LGG	G3	29	FEMALE	Mutant	non-codel	Methylated	NA		CGGA_1191	Primary	AO	G4	MALE	53	Mutant	noncodel	GBM
TCGA-HT-7687-01	LGG	G3	74	MALE	Mutant	codel	Methylated	PN		CGGA_1192	Primary	A	G4	FEMALE	43	Mutant	noncodel	GBM
TCGA-HT-7688-01	LGG	G3	59	MALE	Mutant	non-codel	Methylated	NE		CGGA_1195	Primary	AA	G4	MALE	43	Mutant	noncodel	GBM
TCGA-HT-7689-01	LGG	G2	58	FEMALE	Mutant	non-codel	Methylated	PN		CGGA_1198	Primary	O	G4	MALE	30	Mutant	NA	GBM
TCGA-HT-7690-01	LGG	G3	29	MALE	Mutant	non-codel	Methylated	PN		CGGA_120	Recurrent	rGBM	G4	MALE	42	WT	noncodel	GBM
TCGA-HT-7691-01	LGG	G2	31	FEMALE	WT	non-codel	Unmethylated	NA		CGGA_1204	Primary	O	G4	MALE	53	Mutant	noncodel	GBM
TCGA-HT-7692-01	LGG	G2	43	MALE	Mutant	codel	Methylated	PN		CGGA_1205	Primary	AA	G4	FEMALE	59	WT	NA	GBM
TCGA-HT-7693-01	LGG	G2	51	FEMALE	Mutant	non-codel	Methylated	NA		CGGA_1207	Primary	AOA	G4	FEMALE	49	NA	noncodel	GBM
TCGA-HT-7694-01	LGG	G3	60	MALE	Mutant	codel	Methylated	NE		CGGA_1208	Recurrent	rGBM	G4	MALE	38	WT	noncodel	GBM
TCGA-HT-7695-01	LGG	G2	29	FEMALE	Mutant	codel	Methylated	NE		CGGA_1211	Primary	O	G4	MALE	40	Mutant	noncodel	GBM
TCGA-HT-7854-01	LGG	G2	62	MALE	WT	non-codel	Unmethylated	NE		CGGA_1212	Primary	AA	G4	MALE	31	Mutant	noncodel	GBM
TCGA-HT-7855-01	LGG	G3	39	MALE	Mutant	non-codel	Methylated	PN		CGGA_1223	Primary	AA	G4	MALE	42	WT	noncodel	GBM
TCGA-HT-7856-01	LGG	G3	35	MALE	Mutant	codel	Methylated	NE		CGGA_1226	Primary	A	G4	FEMALE	33	WT	noncodel	GBM
TCGA-HT-7857-01	LGG	G3	24	FEMALE	WT	non-codel	Unmethylated	ME		CGGA_1228	Primary	A	G4	MALE	34	WT	noncodel	GBM
TCGA-HT-7858-01	LGG	G2	28	MALE	Mutant	non-codel	Methylated	PN		CGGA_1232	Primary	AA	G4	MALE	39	Mutant	noncodel	GBM
TCGA-HT-7860-01	LGG	G3	60	FEMALE	WT	non-codel	Methylated	CL		CGGA_1235	Primary	AO	G4	FEMALE	32	Mutant	noncodel	GBM
TCGA-HT-7873-01	LGG	G2	29	MALE	Mutant	non-codel	Methylated	PN		CGGA_1236	Primary	GBM	G4	FEMALE	47	WT	noncodel	GBM
TCGA-HT-7874-01	LGG	G3	41	FEMALE	Mutant	codel	Methylated	NE		CGGA_1238	Primary	A	G4	FEMALE	11	WT	noncodel	GBM
TCGA-HT-7875-01	LGG	G2	56	MALE	Mutant	codel	Methylated	PN		CGGA_1239	Primary	O	G4	FEMALE	44	Mutant	noncodel	GBM
TCGA-HT-7877-01	LGG	G2	20	FEMALE	Mutant	codel	Methylated	NE		CGGA_1248	Recurrent	rGBM	G4	MALE	54	WT	noncodel	GBM
TCGA-HT-7879-01	LGG	G3	31	MALE	Mutant	non-codel	Methylated	PN		CGGA_1255	Recurrent	rGBM	G4	MALE	49	WT	noncodel	GBM
TCGA-HT-7880-01	LGG	G2	30	MALE	Mutant	non-codel	Methylated	NE		CGGA_1256	Primary	GBM	G4	FEMALE	52	NA	noncodel	GBM
TCGA-HT-7881-01	LGG	G2	38	MALE	Mutant	codel	Methylated	NE		CGGA_1257	Recurrent	rGBM	G4	MALE	59	WT	noncodel	GBM
TCGA-HT-7882-01	LGG	G3	66	MALE	WT	non-codel	Methylated	ME		CGGA_1260	Recurrent	rGBM	G4	MALE	32	WT	noncodel	GBM
TCGA-HT-7884-01	LGG	G2	44	FEMALE	Mutant	non-codel	Methylated	PN		CGGA_1262	Recurrent	rGBM	G4	FEMALE	69	WT	NA	GBM
TCGA-HT-7902-01	LGG	G2	30	FEMALE	Mutant	non-codel	Methylated	NE		CGGA_1264	Primary	AO	G4	FEMALE	37	Mutant	noncodel	GBM
TCGA-HT-8010-01	LGG	G2	64	FEMALE	Mutant	codel	Methylated	NE		CGGA_1269	Primary	AO	G4	FEMALE	35	Mutant	noncodel	GBM
TCGA-HT-8011-01	LGG	G3	55	MALE	WT	non-codel	Unmethylated	NA		CGGA_1273	Recurrent	rAA	G4	MALE	64	Mutant	noncodel	GBM
TCGA-HT-8012-01	LGG	G2	30	FEMALE	Mutant	codel	Methylated	PN		CGGA_1282	Primary	GBM	G4	FEMALE	33	WT	noncodel	GBM
TCGA-HT-8015-01	LGG	G2	21	MALE	WT	non-codel	Unmethylated	NE		CGGA_1286	Primary	O	G4	FEMALE	52	Mutant	noncodel	GBM
TCGA-HT-8018-01	LGG	G2	40	FEMALE	Mutant	non-codel	Methylated	NE		CGGA_1291	Primary	AO	G4	MALE	41	NA	noncodel	GBM
TCGA-HT-8019-01	LGG	G3	34	FEMALE	WT	non-codel	Unmethylated	NE		CGGA_1295	Recurrent	rAA	G4	MALE	40	Mutant	noncodel	GBM
TCGA-HT-8104-01	LGG	G3	51	FEMALE	WT	non-codel	Unmethylated	CL		CGGA_1300	Primary	AA	G4	MALE	35	Mutant	noncodel	GBM
TCGA-HT-8105-01	LGG	G3	54	MALE	Mutant	codel	Methylated	PN		CGGA_1303	Primary	AOA	G4	FEMALE	45	Mutant	NA	GBM
TCGA-HT-8106-01	LGG	G3	53	MALE	Mutant	non-codel	Methylated	ME		CGGA_1305	Primary	AA	G4	MALE	43	Mutant	noncodel	GBM
TCGA-HT-8107-01	LGG	G2	62	MALE	WT	non-codel	Methylated	NE		CGGA_1309	Primary	AO	G4	MALE	65	NA	noncodel	GBM
TCGA-HT-8108-01	LGG	G2	26	FEMALE	Mutant	non-codel	Methylated	PN		CGGA_1311	Recurrent	rAO	G4	FEMALE	29	Mutant	noncodel	GBM
TCGA-HT-8109-01	LGG	G3	64	MALE	Mutant	codel	Methylated	NE		CGGA_1317	Primary	OA	G4	MALE	45	Mutant	NA	GBM
TCGA-HT-8110-01	LGG	G3	57	MALE	WT	non-codel	Methylated	ME		CGGA_1318	Primary	A	G4	MALE	39	Mutant	noncodel	GBM
TCGA-HT-8111-01	LGG	G3	32	MALE	Mutant	non-codel	Methylated	PN		CGGA_1319	Primary	AO	G4	FEMALE	42	WT	noncodel	GBM
TCGA-HT-8113-01	LGG	G2	49	FEMALE	Mutant	non-codel	Methylated	NE		CGGA_1321	Primary	AA	G4	MALE	46	Mutant	noncodel	GBM
TCGA-HT-8114-01	LGG	G3	36	MALE	Mutant	non-codel	Methylated	NA		CGGA_1325	Recurrent	rGBM	G4	MALE	20	WT	NA	GBM
TCGA-HT-8558-01	LGG	G2	29	FEMALE	WT	non-codel	Unmethylated	NE		CGGA_1326	Primary	GBM	G4	MALE	45	Mutant	noncodel	GBM
TCGA-HT-8563-01	LGG	G3	30	FEMALE	Mutant	non-codel	Unmethylated	ME		CGGA_1334	Primary	A	G4	FEMALE	33	WT	noncodel	GBM
TCGA-HT-8564-01	LGG	G3	47	MALE	WT	non-codel	Unmethylated	NE		CGGA_1335	Primary	O	G4	FEMALE	43	Mutant	noncodel	GBM
TCGA-HT-A4DS-01	LGG	G3	55	FEMALE	WT	non-codel	Unmethylated	CL		CGGA_1337	Recurrent	rGBM	G4	MALE	67	NA	noncodel	GBM
TCGA-HT-A4DV-01	LGG	G3	51	FEMALE	Mutant	codel	Methylated	NE		CGGA_1339	Primary	O	G4	MALE	41	Mutant	noncodel	GBM
TCGA-HT-A5R5-01	LGG	G2	33	FEMALE	Mutant	non-codel	Methylated	NE		CGGA_1345	Primary	O	G4	MALE	56	Mutant	noncodel	GBM
TCGA-HT-A5R7-01	LGG	G3	33	FEMALE	Mutant	non-codel	Methylated	NE		CGGA_135	Primary	AA	G4	FEMALE	41	WT	noncodel	GBM
TCGA-HT-A5R9-01	LGG	G3	48	FEMALE	Mutant	codel	Methylated	PN		CGGA_1350	Primary	O	G4	MALE	36	Mutant	NA	GBM
TCGA-HT-A5RA-01	LGG	G3	65	FEMALE	WT	non-codel	Unmethylated	CL		CGGA_1353	Primary	GBM	G4	MALE	65	WT	noncodel	GBM
TCGA-HT-A5RB-01	LGG	G2	24	MALE	Mutant	non-codel	Methylated	PN		CGGA_1354	Primary	GBM	G4	FEMALE	40	WT	noncodel	GBM
TCGA-HT-A5RC-01	LGG	G3	70	FEMALE	WT	non-codel	Unmethylated	CL		CGGA_1356	Recurrent	rAA	G4	MALE	52	Mutant	noncodel	GBM
TCGA-HT-A614-01	LGG	G2	47	MALE	Mutant	non-codel	Methylated	PN		CGGA_1359	Recurrent	rAA	G4	MALE	21	WT	noncodel	GBM
TCGA-HT-A615-01	LGG	G2	38	FEMALE	Mutant	codel	Methylated	PN		CGGA_1361	Primary	O	G4	MALE	40	Mutant	noncodel	GBM
TCGA-HT-A616-01	LGG	G2	36	FEMALE	Mutant	non-codel	Methylated	NE		CGGA_1362	Primary	AA	G4	FEMALE	64	WT	noncodel	GBM
TCGA-HT-A617-01	LGG	G2	47	MALE	WT	non-codel	Unmethylated	CL		CGGA_1365	Primary	GBM	G4	MALE	55	WT	NA	GBM
TCGA-HT-A618-01	LGG	G3	37	FEMALE	Mutant	non-codel	Methylated	NA		CGGA_1368	Primary	O	G4	MALE	49	Mutant	NA	GBM
TCGA-HT-A619-01	LGG	G3	51	FEMALE	Mutant	codel	Methylated	PN		CGGA_1369	Primary	AO	G4	FEMALE	37	Mutant	noncodel	GBM
TCGA-HT-A61A-01	LGG	G2	20	FEMALE	Mutant	non-codel	Methylated	NA		CGGA_1371	Primary	GBM	G4	MALE	68	WT	noncodel	GBM
TCGA-HT-A61B-01	LGG	G3	22	MALE	Mutant	non-codel	Methylated	NA		CGGA_1377	Primary	AA	G4	MALE	28	Mutant	noncodel	GBM
TCGA-HT-A61C-01	LGG	G3	66	MALE	WT	non-codel	Unmethylated	NA		CGGA_1378	Primary	GBM	G4	MALE	47	WT	NA	GBM
TCGA-HT-A74H-01	LGG	G3	62	MALE	WT	non-codel	Unmethylated	NE		CGGA_1380	Primary	GBM	G4	MALE	46	WT	noncodel	GBM
TCGA-HT-A74J-01	LGG	G2	33	MALE	Mutant	non-codel	Unmethylated	PN		CGGA_1382	Primary	GBM	G4	MALE	57	WT	noncodel	GBM
TCGA-HT-A74K-01	LGG	G3	58	FEMALE	Mutant	codel	Methylated	PN		CGGA_1383	Recurrent	rAA	G4	FEMALE	47	Mutant	noncodel	GBM
TCGA-HT-A74L-01	LGG	G2	22	FEMALE	Mutant	codel	Methylated	PN		CGGA_1386	Primary	AO	G4	MALE	34	NA	noncodel	GBM
TCGA-HT-A74O-01	LGG	G3	34	MALE	Mutant	non-codel	Methylated	NA		CGGA_1387	Recurrent	rGBM	G4	MALE	41	WT	noncodel	GBM
TCGA-HW-7486-01	LGG	G2	37	MALE	Mutant	codel	Methylated	PN		CGGA_1389	Primary	AO	G4	FEMALE	67	Mutant	noncodel	GBM
TCGA-HW-7487-01	LGG	G2	39	MALE	Mutant	codel	Methylated	NE		CGGA_139	Primary	GBM	G4	MALE	59	Mutant	noncodel	GBM
TCGA-HW-7489-01	LGG	G2	38	MALE	Mutant	non-codel	Methylated	NE		CGGA_1390	Recurrent	rAA	G4	MALE	50	Mutant	noncodel	GBM
TCGA-HW-7490-01	LGG	G2	41	MALE	Mutant	non-codel	Methylated	NA		CGGA_1391	Primary	GBM	G4	MALE	62	WT	noncodel	GBM
TCGA-HW-7491-01	LGG	G2	35	MALE	Mutant	codel	Unmethylated	PN		CGGA_1392	Primary	GBM	G4	MALE	62	WT	noncodel	GBM
TCGA-HW-7493-01	LGG	G2	40	FEMALE	NA	non-codel	Methylated	NE		CGGA_1398	Recurrent	rAA	G4	MALE	43	Mutant	noncodel	GBM
TCGA-HW-7495-01	LGG	G2	45	FEMALE	Mutant	codel	Methylated	NE		CGGA_1400	Recurrent	rAO	G4	FEMALE	53	NA	noncodel	GBM
TCGA-HW-8319-01	LGG	G3	34	FEMALE	Mutant	non-codel	Unmethylated	PN		CGGA_1401	Primary	AA	G4	MALE	39	Mutant	noncodel	GBM
TCGA-HW-8320-01	LGG	G3	36	MALE	Mutant	non-codel	Methylated	PN		CGGA_1402	Primary	GBM	G4	MALE	30	WT	noncodel	GBM
TCGA-HW-8321-01	LGG	G3	31	MALE	Mutant	non-codel	Methylated	PN		CGGA_1403	Primary	GBM	G4	FEMALE	43	WT	noncodel	GBM
TCGA-HW-8322-01	LGG	G2	39	MALE	Mutant	codel	Methylated	PN		CGGA_1404	Primary	AO	G4	FEMALE	56	Mutant	noncodel	GBM
TCGA-HW-A5KJ-01	LGG	G3	68	MALE	Mutant	codel	Methylated	PN		CGGA_1407	Primary	AO	G4	FEMALE	29	Mutant	noncodel	GBM
TCGA-HW-A5KK-01	LGG	G3	64	MALE	WT	non-codel	Methylated	CL		CGGA_1410	Primary	GBM	G4	FEMALE	27	WT	noncodel	GBM
TCGA-HW-A5KL-01	LGG	G2	42	FEMALE	Mutant	non-codel	Methylated	PN		CGGA_1413	Primary	AO	G4	MALE	35	Mutant	noncodel	GBM
TCGA-HW-A5KM-01	LGG	G2	35	MALE	Mutant	non-codel	Methylated	ME		CGGA_1415	Recurrent	rGBM	G4	FEMALE	30	WT	noncodel	GBM
TCGA-IK-7675-01	LGG	G2	43	MALE	Mutant	non-codel	Methylated	PN		CGGA_1416	Primary	AO	G4	MALE	42	Mutant	noncodel	GBM
TCGA-IK-8125-01	LGG	G3	62	MALE	Mutant	codel	Methylated	NE		CGGA_1417	Primary	AO	G4	MALE	56	Mutant	noncodel	GBM
TCGA-KT-A74X-01	LGG	G3	26	MALE	Mutant	codel	Methylated	PN		CGGA_1418	Primary	GBM	G4	FEMALE	73	WT	NA	GBM
TCGA-KT-A7W1-01	LGG	G3	45	FEMALE	WT	non-codel	Methylated	CL		CGGA_1419	Recurrent	rGBM	G4	MALE	56	WT	noncodel	GBM
TCGA-P5-A5EV-01	LGG	G2	39	MALE	Mutant	non-codel	Methylated	PN		CGGA_1420	Primary	GBM	G4	MALE	60	WT	noncodel	GBM
TCGA-P5-A5EW-01	LGG	G2	20	FEMALE	Mutant	non-codel	Methylated	PN		CGGA_1421	Primary	AO	G4	MALE	35	NA	noncodel	GBM
TCGA-P5-A5EX-01	LGG	G3	41	FEMALE	Mutant	codel	Methylated	ME		CGGA_1422	Primary	GBM	G4	MALE	76	WT	NA	GBM
TCGA-P5-A5EY-01	LGG	G2	21	MALE	WT	non-codel	Unmethylated	NE		CGGA_1424	Primary	AO	G4	FEMALE	41	Mutant	NA	GBM
TCGA-P5-A5EZ-01	LGG	G3	39	MALE	Mutant	non-codel	Methylated	PN		CGGA_1425	Primary	GBM	G4	FEMALE	22	WT	noncodel	GBM
TCGA-P5-A5F0-01	LGG	G2	33	MALE	Mutant	codel	Methylated	NE		CGGA_1426	Primary	GBM	G4	FEMALE	50	WT	noncodel	GBM
TCGA-P5-A5F1-01	LGG	G2	30	MALE	Mutant	non-codel	Unmethylated	NA		CGGA_1427	Primary	OA	G4	FEMALE	30	NA	noncodel	GBM
TCGA-P5-A5F2-01	LGG	G2	36	FEMALE	Mutant	non-codel	Methylated	NE		CGGA_1429	Recurrent	rGBM	G4	FEMALE	40	Mutant	noncodel	GBM
TCGA-P5-A5F4-01	LGG	G3	35	FEMALE	Mutant	non-codel	Methylated	NE		CGGA_1430	Recurrent	rGBM	G4	FEMALE	28	WT	noncodel	GBM
TCGA-P5-A5F6-01	LGG	G2	26	MALE	WT	non-codel	Unmethylated	ME		CGGA_1431	Primary	AA	G4	MALE	48	Mutant	noncodel	GBM
TCGA-P5-A72U-01	LGG	G3	71	FEMALE	WT	non-codel	Methylated	CL		CGGA_1433	Primary	GBM	G4	FEMALE	72	WT	noncodel	GBM
TCGA-P5-A72W-01	LGG	G3	35	MALE	Mutant	non-codel	Unmethylated	PN		CGGA_1434	Recurrent	rAA	G4	MALE	61	WT	noncodel	GBM
TCGA-P5-A72X-01	LGG	G3	21	MALE	Mutant	non-codel	Methylated	NA		CGGA_1435	Primary	AA	G4	FEMALE	46	Mutant	noncodel	GBM
TCGA-P5-A72Z-01	LGG	G3	64	FEMALE	Mutant	codel	Methylated	PN		CGGA_1437	Recurrent	rAA	G4	MALE	48	WT	noncodel	GBM
TCGA-P5-A730-01	LGG	G3	22	MALE	Mutant	codel	Methylated	NA		CGGA_1440	Primary	O	G4	FEMALE	29	Mutant	noncodel	GBM
TCGA-P5-A731-01	LGG	G2	59	FEMALE	Mutant	non-codel	Methylated	NE		CGGA_1441	Primary	GBM	G4	MALE	70	WT	noncodel	GBM
TCGA-P5-A733-01	LGG	G2	52	FEMALE	Mutant	non-codel	Methylated	NA		CGGA_1443	Recurrent	rA	G4	MALE	41	WT	noncodel	GBM
TCGA-P5-A735-01	LGG	G2	38	FEMALE	Mutant	non-codel	Methylated	PN		CGGA_1444	Primary	GBM	G4	FEMALE	68	WT	noncodel	GBM
TCGA-P5-A736-01	LGG	G3	44	FEMALE	Mutant	non-codel	Methylated	NA		CGGA_1445	Recurrent	rAA	G4	MALE	37	WT	NA	GBM
TCGA-P5-A737-01	LGG	G2	47	MALE	Mutant	codel	Methylated	PN		CGGA_1446	Primary	OA	G4	MALE	29	Mutant	NA	GBM
TCGA-P5-A77W-01	LGG	G3	37	FEMALE	Mutant	codel	Methylated	PN		CGGA_1447	Recurrent	rAA	G4	MALE	48	WT	NA	GBM
TCGA-P5-A77X-01	LGG	G2	55	FEMALE	Mutant	codel	Methylated	NE		CGGA_1451	Primary	GBM	G4	FEMALE	45	WT	noncodel	GBM
TCGA-P5-A780-01	LGG	G3	44	FEMALE	Mutant	non-codel	Methylated	PN		CGGA_1452	Primary	GBM	G4	MALE	53	WT	noncodel	GBM
TCGA-P5-A781-01	LGG	G3	34	FEMALE	Mutant	codel	Methylated	NE		CGGA_1454	Primary	A	G4	FEMALE	42	WT	noncodel	GBM
TCGA-QH-A65R-01	LGG	G3	38	FEMALE	Mutant	codel	Methylated	PN		CGGA_1455	Primary	O	G4	MALE	40	Mutant	NA	GBM
TCGA-QH-A65S-01	LGG	G2	32	FEMALE	Mutant	non-codel	Methylated	PN		CGGA_1457	Primary	GBM	G4	MALE	60	WT	noncodel	GBM
TCGA-QH-A65V-01	LGG	G2	43	FEMALE	Mutant	codel	Methylated	NE		CGGA_1458	Recurrent	rAO	G4	FEMALE	54	Mutant	noncodel	GBM
TCGA-QH-A65X-01	LGG	G3	28	FEMALE	Mutant	codel	Methylated	NA		CGGA_1459	Recurrent	rAA	G4	MALE	55	WT	noncodel	GBM
TCGA-QH-A65Z-01	LGG	G2	54	MALE	Mutant	codel	Methylated	PN		CGGA_1461	Primary	GBM	G4	FEMALE	60	WT	noncodel	GBM
TCGA-QH-A6CS-01	LGG	G3	41	MALE	WT	non-codel	Unmethylated	NA		CGGA_1462	Primary	GBM	G4	MALE	49	WT	noncodel	GBM
TCGA-QH-A6CU-01	LGG	G3	52	FEMALE	Mutant	codel	Methylated	NA		CGGA_1463	Primary	O	G4	FEMALE	69	Mutant	noncodel	GBM
TCGA-QH-A6CV-01	LGG	G3	51	MALE	WT	non-codel	Unmethylated	CL		CGGA_1467	Primary	GBM	G4	MALE	58	Mutant	NA	GBM
TCGA-QH-A6CW-01	LGG	G3	43	MALE	Mutant	non-codel	Methylated	NA		CGGA_1469	Primary	AOA	G4	MALE	46	Mutant	NA	GBM
TCGA-QH-A6CX-01	LGG	G2	66	MALE	WT	non-codel	Unmethylated	CL		CGGA_1471	Primary	A	G4	MALE	45	Mutant	noncodel	GBM
TCGA-QH-A6CY-01	LGG	G3	38	MALE	Mutant	codel	Methylated	NE		CGGA_1472	Primary	GBM	G4	MALE	34	NA	noncodel	GBM
TCGA-QH-A6CZ-01	LGG	G2	38	MALE	Mutant	codel	Methylated	PN		CGGA_1473	Recurrent	rAA	G4	FEMALE	28	NA	noncodel	GBM
TCGA-QH-A6X3-01	LGG	G2	27	MALE	Mutant	non-codel	Methylated	PN		CGGA_1474	Primary	AO	G4	FEMALE	50	Mutant	NA	GBM
TCGA-QH-A6X4-01	LGG	G3	47	MALE	Mutant	codel	Methylated	PN		CGGA_1476	Primary	GBM	G4	FEMALE	53	WT	noncodel	GBM
TCGA-QH-A6X5-01	LGG	G2	58	FEMALE	Mutant	codel	Methylated	PN		CGGA_1477	Primary	OA	G4	MALE	43	NA	noncodel	GBM
TCGA-QH-A6X8-01	LGG	G3	56	FEMALE	Mutant	codel	Methylated	PN		CGGA_1478	Primary	GBM	G4	FEMALE	72	WT	noncodel	GBM
TCGA-QH-A6X9-01	LGG	G2	73	FEMALE	Mutant	non-codel	Methylated	PN		CGGA_1480	Recurrent	rGBM	G4	MALE	41	WT	noncodel	GBM
TCGA-QH-A6XA-01	LGG	G2	23	FEMALE	Mutant	non-codel	Methylated	PN		CGGA_1481	Primary	GBM	G4	MALE	55	WT	NA	GBM
TCGA-QH-A6XC-01	LGG	G3	48	MALE	WT	non-codel	Methylated	CL		CGGA_1482	Primary	AO	G4	MALE	38	NA	noncodel	GBM
TCGA-QH-A86X-01	LGG	G2	33	MALE	Mutant	codel	Methylated	NA		CGGA_1486	Primary	GBM	G4	MALE	45	WT	NA	GBM
TCGA-QH-A870-01	LGG	G3	38	FEMALE	Mutant	non-codel	Methylated	NA		CGGA_1487	Recurrent	rAA	G4	FEMALE	49	WT	noncodel	GBM
TCGA-R8-A6MK-01	LGG	G2	40	MALE	Mutant	codel	Methylated	NA		CGGA_1488	Primary	A	G4	MALE	31	Mutant	noncodel	GBM
TCGA-R8-A6ML-01	LGG	G3	52	MALE	Mutant	codel	Methylated	PN		CGGA_1491	Primary	GBM	G4	MALE	29	Mutant	noncodel	GBM
TCGA-R8-A6MO-01	LGG	G2	53	FEMALE	Mutant	codel	Methylated	PN		CGGA_1492	Recurrent	rGBM	G4	FEMALE	47	WT	noncodel	GBM
TCGA-R8-A73M-01	LGG	G2	48	FEMALE	Mutant	codel	Methylated	PN		CGGA_1494	Primary	GBM	G4	MALE	21	WT	NA	GBM
TCGA-RY-A83X-01	LGG	G2	46	FEMALE	Mutant	codel	Methylated	NA		CGGA_1496	Recurrent	rGBM	G4	FEMALE	42	Mutant	noncodel	GBM
TCGA-RY-A83Y-01	LGG	G2	45	MALE	Mutant	codel	Methylated	NA		CGGA_1497	Primary	AA	G4	FEMALE	24	Mutant	noncodel	GBM
TCGA-RY-A83Z-01	LGG	G3	54	FEMALE	Mutant	non-codel	Methylated	NA		CGGA_1498	Primary	GBM	G4	MALE	69	WT	NA	GBM
TCGA-RY-A840-01	LGG	G3	47	MALE	Mutant	codel	Methylated	NA		CGGA_1500	Primary	GBM	G4	FEMALE	45	WT	noncodel	GBM
TCGA-RY-A843-01	LGG	G3	30	MALE	Mutant	non-codel	Methylated	NA		CGGA_1501	Primary	GBM	G4	MALE	58	NA	noncodel	GBM
TCGA-RY-A845-01	LGG	G2	40	FEMALE	Mutant	non-codel	Methylated	NA		CGGA_1502	Primary	O	G4	FEMALE	27	Mutant	noncodel	GBM
TCGA-RY-A847-01	LGG	G2	45	MALE	Mutant	codel	Methylated	NA		CGGA_1503	Primary	GBM	G4	MALE	47	WT	NA	GBM
TCGA-S9-A6TS-01	LGG	G3	48	FEMALE	Mutant	non-codel	Methylated	NE		CGGA_1504	Primary	AA	G4	FEMALE	44	Mutant	noncodel	GBM
TCGA-S9-A6TU-01	LGG	G2	38	MALE	Mutant	non-codel	Methylated	PN		CGGA_1505	Recurrent	rGBM	G4	MALE	30	Mutant	noncodel	GBM
TCGA-S9-A6TV-01	LGG	G3	50	MALE	Mutant	non-codel	Methylated	ME		CGGA_1507	Recurrent	rGBM	G4	FEMALE	41	WT	noncodel	GBM
TCGA-S9-A6TW-01	LGG	G3	40	MALE	Mutant	codel	Methylated	NA		CGGA_1508	Primary	AA	G4	MALE	39	Mutant	noncodel	GBM
TCGA-S9-A6TX-01	LGG	G3	46	MALE	Mutant	codel	Methylated	PN		CGGA_1510	Recurrent	rAA	G4	MALE	40	Mutant	noncodel	GBM
TCGA-S9-A6TY-01	LGG	G2	50	MALE	Mutant	codel	Methylated	PN		CGGA_1513	Recurrent	rAO	G4	FEMALE	36	Mutant	noncodel	GBM
TCGA-S9-A6TZ-01	LGG	G2	39	FEMALE	Mutant	non-codel	Methylated	PN		CGGA_1514	Primary	A	G4	FEMALE	57	WT	NA	GBM
TCGA-S9-A6U0-01	LGG	G3	46	MALE	WT	non-codel	Methylated	ME		CGGA_1516	Primary	O	G4	MALE	46	Mutant	noncodel	GBM
TCGA-S9-A6U1-01	LGG	G3	22	FEMALE	Mutant	non-codel	Methylated	PN		CGGA_1517	Primary	O	G4	MALE	42	Mutant	noncodel	GBM
TCGA-S9-A6U2-01	LGG	G2	48	FEMALE	Mutant	codel	Methylated	PN		CGGA_1518	Primary	AA	G4	FEMALE	19	WT	noncodel	GBM
TCGA-S9-A6U5-01	LGG	G2	33	MALE	Mutant	codel	Methylated	PN		CGGA_1520	Recurrent	rGBM	G4	FEMALE	67	WT	noncodel	GBM
TCGA-S9-A6U6-01	LGG	G3	28	MALE	Mutant	non-codel	Methylated	NE		CGGA_1521	Primary	GBM	G4	FEMALE	63	WT	noncodel	GBM
TCGA-S9-A6U8-01	LGG	G2	24	MALE	Mutant	non-codel	Methylated	PN		CGGA_1523	Primary	A	G4	MALE	50	Mutant	noncodel	GBM
TCGA-S9-A6U9-01	LGG	G3	36	MALE	Mutant	non-codel	Methylated	NA		CGGA_1524	Recurrent	rAO	G4	MALE	36	Mutant	noncodel	GBM
TCGA-S9-A6UA-01	LGG	G3	66	MALE	WT	non-codel	Methylated	ME		CGGA_1525	Primary	AOA	G4	MALE	41	NA	noncodel	GBM
TCGA-S9-A6UB-01	LGG	G2	52	MALE	Mutant	codel	Methylated	PN		CGGA_1526	Primary	AO	G4	MALE	39	Mutant	noncodel	GBM
TCGA-S9-A6WD-01	LGG	G3	58	MALE	Mutant	codel	Methylated	PN		CGGA_1527	Primary	AA	G4	MALE	47	Mutant	noncodel	GBM
TCGA-S9-A6WE-01	LGG	G2	34	MALE	Mutant	codel	Methylated	PN		CGGA_1528	Primary	O	G4	FEMALE	27	Mutant	noncodel	GBM
TCGA-S9-A6WG-01	LGG	G3	31	MALE	Mutant	non-codel	Methylated	ME		CGGA_1529	Primary	GBM	G4	MALE	63	WT	noncodel	GBM
TCGA-S9-A6WH-01	LGG	G2	73	FEMALE	Mutant	codel	Methylated	PN		CGGA_1530	Primary	AOA	G4	MALE	41	NA	noncodel	GBM
TCGA-S9-A6WI-01	LGG	G2	56	FEMALE	Mutant	non-codel	Methylated	NE		CGGA_1531	Primary	AA	G4	MALE	36	Mutant	noncodel	GBM
TCGA-S9-A6WL-01	LGG	G3	52	MALE	Mutant	codel	Methylated	NE		CGGA_1533	Recurrent	rAA	G4	FEMALE	61	WT	noncodel	GBM
TCGA-S9-A6WM-01	LGG	G3	59	FEMALE	WT	non-codel	Unmethylated	CL		CGGA_1534	Primary	GBM	G4	FEMALE	58	Mutant	noncodel	GBM
TCGA-S9-A6WN-01	LGG	G3	38	FEMALE	Mutant	codel	Methylated	ME		CGGA_1535	Recurrent	rGBM	G4	MALE	43	Mutant	noncodel	GBM
TCGA-S9-A6WO-01	LGG	G2	29	MALE	Mutant	non-codel	Methylated	PN		CGGA_1536	Primary	A	G4	MALE	53	Mutant	noncodel	GBM
TCGA-S9-A6WP-01	LGG	G3	42	MALE	Mutant	codel	Methylated	PN		CGGA_1537	Primary	GBM	G4	MALE	73	WT	noncodel	GBM
TCGA-S9-A7IQ-01	LGG	G2	45	FEMALE	Mutant	codel	Methylated	NE		CGGA_1538	Recurrent	rGBM	G4	FEMALE	57	WT	noncodel	GBM
TCGA-S9-A7IS-01	LGG	G3	33	FEMALE	Mutant	non-codel	Methylated	PN		CGGA_1539	Primary	GBM	G4	MALE	61	Mutant	noncodel	GBM
TCGA-S9-A7IX-01	LGG	G3	57	MALE	WT	non-codel	Unmethylated	CL		CGGA_1541	Recurrent	rGBM	G4	FEMALE	50	WT	noncodel	GBM
TCGA-S9-A7IY-01	LGG	G3	39	MALE	Mutant	codel	Methylated	NA		CGGA_1542	Primary	GBM	G4	MALE	26	Mutant	NA	GBM
TCGA-S9-A7IZ-01	LGG	G3	48	FEMALE	Mutant	non-codel	Methylated	NE		CGGA_1543	Primary	GBM	G4	MALE	57	Mutant	noncodel	GBM
TCGA-S9-A7J0-01	LGG	G3	30	FEMALE	Mutant	non-codel	Methylated	PN		CGGA_1544	Primary	AA	G4	FEMALE	38	Mutant	noncodel	GBM
TCGA-S9-A7J1-01	LGG	G2	43	MALE	Mutant	codel	Methylated	PN		CGGA_1546	Primary	GBM	G4	MALE	56	WT	noncodel	GBM
TCGA-S9-A7J2-01	LGG	G3	25	MALE	Mutant	codel	Methylated	PN		CGGA_1548	Primary	GBM	G4	MALE	53	WT	noncodel	GBM
TCGA-S9-A7J3-01	LGG	G3	52	FEMALE	Mutant	codel	Methylated	PN		CGGA_1551	Primary	GBM	G4	FEMALE	50	NA	noncodel	GBM
TCGA-S9-A7QW-01	LGG	G3	54	FEMALE	Mutant	non-codel	Methylated	PN		CGGA_1552	Primary	AO	G4	MALE	39	Mutant	noncodel	GBM
TCGA-S9-A7QX-01	LGG	G3	36	FEMALE	Mutant	non-codel	Methylated	PN		CGGA_1553	Recurrent	rAA	G4	MALE	30	Mutant	noncodel	GBM
TCGA-S9-A7QY-01	LGG	G2	35	FEMALE	Mutant	codel	Methylated	PN		CGGA_1554	Recurrent	rAO	G4	MALE	34	Mutant	noncodel	GBM
TCGA-S9-A7QZ-01	LGG	G2	41	MALE	Mutant	codel	Methylated	PN		CGGA_1557	Primary	AO	G4	MALE	47	Mutant	noncodel	GBM
TCGA-S9-A7R1-01	LGG	G2	35	MALE	Mutant	codel	Methylated	NE		CGGA_1558	Recurrent	rGBM	G4	MALE	71	WT	noncodel	GBM
TCGA-S9-A7R2-01	LGG	G3	69	MALE	WT	non-codel	Unmethylated	NA		CGGA_1559	Primary	GBM	G4	MALE	63	Mutant	noncodel	GBM
TCGA-S9-A7R3-01	LGG	G2	28	FEMALE	Mutant	non-codel	Methylated	NA		CGGA_1560	Primary	GBM	G4	FEMALE	35	Mutant	noncodel	GBM
TCGA-S9-A7R4-01	LGG	G3	46	MALE	Mutant	non-codel	Methylated	PN		CGGA_1562	Primary	AO	G4	MALE	51	Mutant	noncodel	GBM
TCGA-S9-A7R7-01	LGG	G2	27	MALE	Mutant	non-codel	Methylated	ME		CGGA_1563	Primary	A	G4	FEMALE	32	WT	noncodel	GBM
TCGA-S9-A7R8-01	LGG	G3	44	FEMALE	Mutant	non-codel	Methylated	PN		CGGA_1564	Primary	GBM	G4	MALE	48	WT	noncodel	GBM
TCGA-S9-A89V-01	LGG	G3	70	MALE	WT	non-codel	Methylated	NA		CGGA_1565	Primary	AA	G4	FEMALE	23	Mutant	noncodel	GBM
TCGA-S9-A89Z-01	LGG	G3	40	MALE	Mutant	non-codel	Methylated	NA		CGGA_1566	Primary	AO	G4	FEMALE	43	Mutant	noncodel	GBM
TCGA-TM-A7C3-01	LGG	G3	43	FEMALE	WT	non-codel	Methylated	CL		CGGA_1567	Primary	AO	G4	FEMALE	48	Mutant	noncodel	GBM
TCGA-TM-A7C4-01	LGG	G2	39	FEMALE	Mutant	non-codel	Methylated	NE		CGGA_1568	Primary	AA	G4	FEMALE	26	NA	noncodel	GBM
TCGA-TM-A7C5-01	LGG	G2	30	MALE	Mutant	codel	Methylated	PN		CGGA_1569	Primary	AA	G4	FEMALE	27	WT	noncodel	GBM
TCGA-TM-A7CA-01	LGG	G2	44	MALE	Mutant	non-codel	Methylated	PN		CGGA_157	Recurrent	rA	G4	MALE	34	NA	noncodel	GBM
TCGA-TM-A7CF-01	LGG	G2	41	FEMALE	Mutant	non-codel	Methylated	NE		CGGA_1571	Primary	GBM	G4	FEMALE	43	Mutant	noncodel	GBM
TCGA-TM-A84B-01	LGG	G3	40	MALE	WT	non-codel	Unmethylated	NA		CGGA_1572	Recurrent	rGBM	G4	FEMALE	60	WT	noncodel	GBM
TCGA-TM-A84C-01	LGG	G2	32	MALE	WT	non-codel	Unmethylated	NA		CGGA_1575	Recurrent	rAA	G4	MALE	37	Mutant	noncodel	GBM
TCGA-TM-A84F-01	LGG	G3	48	MALE	Mutant	non-codel	Methylated	NA		CGGA_1579	Primary	A	G4	MALE	37	WT	noncodel	GBM
TCGA-TM-A84G-01	LGG	G3	54	FEMALE	Mutant	codel	Methylated	NA		CGGA_1580	Primary	AA	G4	FEMALE	34	Mutant	noncodel	GBM
TCGA-TM-A84H-01	LGG	G3	44	FEMALE	Mutant	non-codel	Methylated	NA		CGGA_1583	Primary	OA	G4	FEMALE	51	NA	noncodel	GBM
TCGA-TM-A84I-01	LGG	G3	30	MALE	Mutant	non-codel	Methylated	NA		CGGA_1586	Primary	GBM	G4	FEMALE	55	WT	noncodel	GBM
TCGA-TM-A84J-01	LGG	G3	63	MALE	WT	non-codel	Unmethylated	NA		CGGA_1587	Primary	AA	G4	FEMALE	30	Mutant	noncodel	GBM
TCGA-TM-A84L-01	LGG	G2	31	MALE	Mutant	non-codel	Methylated	NA		CGGA_1588	Primary	AA	G4	FEMALE	24	WT	noncodel	GBM
TCGA-TM-A84M-01	LGG	G3	40	MALE	Mutant	codel	Methylated	NA		CGGA_1589	Recurrent	rA	G4	MALE	49	WT	noncodel	GBM
TCGA-TM-A84O-01	LGG	G3	61	FEMALE	Mutant	codel	Methylated	NA		CGGA_1591	Recurrent	rAA	G4	MALE	54	Mutant	noncodel	GBM
TCGA-TM-A84Q-01	LGG	G2	31	MALE	Mutant	non-codel	Methylated	NA		CGGA_1592	Recurrent	rAO	G4	MALE	37	Mutant	noncodel	GBM
TCGA-TM-A84R-01	LGG	G2	46	MALE	Mutant	codel	Methylated	NA		CGGA_1594	Recurrent	rA	G4	MALE	25	NA	noncodel	GBM
TCGA-TM-A84S-01	LGG	G3	36	MALE	Mutant	codel	Methylated	NA		CGGA_1595	Primary	GBM	G4	FEMALE	34	NA	noncodel	GBM
TCGA-TM-A84T-01	LGG	G2	19	MALE	Mutant	non-codel	Methylated	NA		CGGA_1596	Primary	GBM	G4	MALE	63	WT	noncodel	GBM
TCGA-TQ-A7RF-01	LGG	G3	27	FEMALE	Mutant	non-codel	Unmethylated	NA		CGGA_1597	Primary	GBM	G4	MALE	58	WT	noncodel	GBM
TCGA-TQ-A7RG-01	LGG	G2	36	MALE	Mutant	codel	Methylated	PN		CGGA_1598	Primary	AA	G4	MALE	31	WT	noncodel	GBM
TCGA-TQ-A7RH-01	LGG	G2	39	MALE	Mutant	non-codel	Methylated	PN		CGGA_1601	Primary	GBM	G4	MALE	66	WT	noncodel	GBM
TCGA-TQ-A7RI-01	LGG	G2	37	FEMALE	Mutant	codel	Methylated	PN		CGGA_1603	Recurrent	rGBM	G4	MALE	18	WT	noncodel	GBM
TCGA-TQ-A7RJ-01	LGG	G2	25	FEMALE	Mutant	non-codel	Methylated	NA		CGGA_1604	Recurrent	rGBM	G4	MALE	46	Mutant	noncodel	GBM
TCGA-TQ-A7RK-01	LGG	G2	29	MALE	Mutant	non-codel	Methylated	PN		CGGA_1605	Recurrent	rGBM	G4	MALE	34	WT	noncodel	GBM
TCGA-TQ-A7RM-01	LGG	G3	41	FEMALE	Mutant	non-codel	Methylated	PN		CGGA_1606	Primary	AA	G4	FEMALE	28	WT	noncodel	GBM
TCGA-TQ-A7RN-01	LGG	G2	32	MALE	Mutant	codel	Methylated	PN		CGGA_1607	Recurrent	rO	G4	FEMALE	35	Mutant	noncodel	GBM
TCGA-TQ-A7RO-01	LGG	G2	29	MALE	Mutant	codel	Methylated	PN		CGGA_1608	Recurrent	rAA	G4	MALE	38	Mutant	noncodel	GBM
TCGA-TQ-A7RP-01	LGG	G2	66	MALE	WT	non-codel	Methylated	NE		CGGA_1610	Recurrent	rAOA	G4	MALE	39	NA	noncodel	GBM
TCGA-TQ-A7RQ-01	LGG	G2	38	FEMALE	Mutant	codel	Methylated	PN		CGGA_1611	Recurrent	rGBM	G4	FEMALE	30	Mutant	noncodel	GBM
TCGA-TQ-A7RR-01	LGG	G2	38	MALE	Mutant	non-codel	Unmethylated	NE		CGGA_1612	Primary	GBM	G4	MALE	68	WT	noncodel	GBM
TCGA-TQ-A7RU-01	LGG	G2	51	MALE	Mutant	codel	Methylated	PN		CGGA_1613	Primary	GBM	G4	MALE	53	WT	noncodel	GBM
TCGA-TQ-A7RV-01	LGG	G2	27	MALE	Mutant	non-codel	Methylated	PN		CGGA_1614	Recurrent	rAA	G4	MALE	51	Mutant	noncodel	GBM
TCGA-TQ-A7RW-01	LGG	G2	32	MALE	Mutant	non-codel	Methylated	PN		CGGA_1615	Recurrent	rGBM	G4	MALE	48	WT	noncodel	GBM
TCGA-TQ-A8XE-01	LGG	G2	42	FEMALE	Mutant	non-codel	Methylated	NA		CGGA_1617	Primary	O	G4	FEMALE	35	NA	noncodel	GBM
TCGA-VM-A8C8-01	LGG	G2	50	FEMALE	Mutant	non-codel	Unmethylated	NA		CGGA_1618	Primary	AA	G4	MALE	31	Mutant	noncodel	GBM
TCGA-VM-A8C9-01	LGG	G2	37	FEMALE	WT	non-codel	Unmethylated	NA		CGGA_1619	Primary	AA	G4	MALE	44	Mutant	noncodel	GBM
TCGA-VM-A8CA-01	LGG	G2	54	MALE	Mutant	non-codel	Methylated	NA		CGGA_1620	Primary	AO	G4	MALE	51	Mutant	noncodel	GBM
TCGA-VM-A8CB-01	LGG	G3	33	MALE	Mutant	codel	Methylated	NA		CGGA_1621	Primary	A	G4	FEMALE	48	Mutant	noncodel	GBM
TCGA-VM-A8CD-01	LGG	G3	58	MALE	WT	non-codel	Unmethylated	NA		CGGA_1623	Primary	AA	G4	FEMALE	16	WT	noncodel	GBM
TCGA-VM-A8CE-01	LGG	G2	25	MALE	Mutant	codel	Methylated	NA		CGGA_1624	Recurrent	rGBM	G4	FEMALE	27	Mutant	noncodel	GBM
TCGA-VM-A8CF-01	LGG	G3	44	FEMALE	Mutant	non-codel	Methylated	NA		CGGA_1626	Primary	GBM	G4	MALE	66	WT	noncodel	GBM
TCGA-VM-A8CH-01	LGG	G2	24	FEMALE	Mutant	non-codel	Unmethylated	NA		CGGA_1627	Primary	AA	G4	MALE	37	Mutant	noncodel	GBM
TCGA-VV-A829-01	LGG	G3	44	MALE	Mutant	codel	Methylated	NA		CGGA_1630	Primary	O	G4	MALE	26	NA	noncodel	GBM
TCGA-VV-A86M-01	LGG	G3	36	FEMALE	Mutant	non-codel	Methylated	NA		CGGA_1631	Recurrent	rGBM	G4	FEMALE	58	WT	noncodel	GBM
TCGA-VW-A7QS-01	LGG	G3	35	FEMALE	Mutant	codel	Methylated	NA		CGGA_1634	Primary	GBM	G4	FEMALE	26	WT	noncodel	GBM
TCGA-VW-A8FI-01	LGG	G3	66	MALE	WT	non-codel	Unmethylated	NA		CGGA_1635	Primary	GBM	G4	FEMALE	43	WT	NA	GBM
TCGA-W9-A837-01	LGG	G2	47	MALE	Mutant	codel	Methylated	NA		CGGA_1640	Primary	AOA	G4	MALE	55	NA	noncodel	GBM
TCGA-WH-A86K-01	LGG	G2	65	MALE	Mutant	non-codel	Methylated	NA		CGGA_1641	Recurrent	rGBM	G4	FEMALE	57	WT	noncodel	GBM
TCGA-WY-A858-01	LGG	G3	32	FEMALE	Mutant	non-codel	Methylated	NA		CGGA_1642	Primary	A	G4	MALE	48	Mutant	noncodel	GBM
TCGA-WY-A859-01	LGG	G2	34	FEMALE	Mutant	non-codel	Methylated	NA		CGGA_1643	Primary	GBM	G4	FEMALE	50	WT	noncodel	GBM
TCGA-WY-A85A-01	LGG	G2	20	MALE	Mutant	non-codel	Methylated	NA		CGGA_1644	Primary	GBM	G4	MALE	48	WT	noncodel	GBM
TCGA-WY-A85B-01	LGG	G2	24	MALE	Mutant	non-codel	Methylated	NA		CGGA_1645	Primary	AA	G4	MALE	59	Mutant	noncodel	GBM
TCGA-WY-A85C-01	LGG	G2	36	MALE	Mutant	non-codel	Methylated	NA		CGGA_1647	Primary	O	G4	MALE	40	NA	noncodel	GBM
TCGA-WY-A85D-01	LGG	G2	60	MALE	Mutant	non-codel	Unmethylated	NA		CGGA_1648	Primary	AOA	G4	FEMALE	45	NA	noncodel	GBM
TCGA-WY-A85E-01	LGG	G2	48	FEMALE	Mutant	non-codel	Methylated	NA		CGGA_1649	Primary	O	G4	MALE	36	Mutant	noncodel	GBM
										CGGA_165	Primary	A	G4	MALE	34	NA	noncodel	GBM
										CGGA_1650	Primary	GBM	G4	MALE	36	Mutant	noncodel	GBM
										CGGA_1651	Recurrent	rA	G4	FEMALE	44	Mutant	noncodel	GBM
										CGGA_1653	Primary	OA	G4	FEMALE	47	NA	noncodel	GBM
										CGGA_1654	Primary	GBM	G4	MALE	61	WT	noncodel	GBM
										CGGA_1655	Primary	A	G4	MALE	48	Mutant	noncodel	GBM
										CGGA_1656	Recurrent	rGBM	G4	MALE	56	WT	noncodel	GBM
										CGGA_1657	Primary	AOA	G4	FEMALE	20	NA	noncodel	GBM
										CGGA_1658	Recurrent	rGBM	G4	FEMALE	64	WT	noncodel	GBM
										CGGA_1659	Recurrent	rGBM	G4	MALE	24	WT	noncodel	GBM
										CGGA_1660	Primary	A	G4	MALE	41	WT	noncodel	GBM
										CGGA_1661	Primary	AA	G4	FEMALE	42	NA	noncodel	GBM
										CGGA_1662	Primary	O	G4	FEMALE	55	Mutant	noncodel	GBM
										CGGA_1663	Recurrent	rGBM	G4	MALE	61	WT	noncodel	GBM
										CGGA_1664	Primary	O	G4	FEMALE	40	Mutant	noncodel	GBM
										CGGA_1666	Primary	GBM	G4	MALE	60	WT	NA	GBM
										CGGA_1667	Primary	AO	G4	FEMALE	40	Mutant	noncodel	GBM
										CGGA_1669	Primary	AA	G4	FEMALE	44	WT	noncodel	GBM
										CGGA_1670	Recurrent	rAA	G4	FEMALE	30	WT	noncodel	GBM
										CGGA_1671	Primary	AA	G4	FEMALE	26	Mutant	noncodel	GBM
										CGGA_1672	Primary	AOA	G4	FEMALE	49	NA	noncodel	GBM
										CGGA_1673	Primary	A	G4	FEMALE	23	Mutant	noncodel	GBM
										CGGA_1675	Primary	AA	G4	MALE	38	Mutant	noncodel	GBM
										CGGA_1677	Primary	A	G4	FEMALE	39	NA	noncodel	GBM
										CGGA_1678	Primary	GBM	G4	MALE	51	WT	NA	GBM
										CGGA_1679	Primary	AO	G4	FEMALE	52	Mutant	noncodel	GBM
										CGGA_1680	Primary	AA	G4	MALE	45	Mutant	noncodel	GBM
										CGGA_1681	Primary	GBM	G4	FEMALE	58	WT	noncodel	GBM
										CGGA_1682	Recurrent	rGBM	G4	MALE	67	WT	noncodel	GBM
										CGGA_1684	Primary	GBM	G4	MALE	51	WT	noncodel	GBM
										CGGA_1685	Recurrent	rAA	G4	MALE	33	Mutant	noncodel	GBM
										CGGA_1686	Primary	AA	G4	MALE	27	WT	noncodel	GBM
										CGGA_1687	Primary	GBM	G4	MALE	14	WT	noncodel	GBM
										CGGA_1688	Recurrent	rAA	G4	FEMALE	51	WT	noncodel	GBM
										CGGA_1689	Primary	A	G4	MALE	45	Mutant	noncodel	GBM
										CGGA_1690	Primary	GBM	G4	MALE	60	WT	noncodel	GBM
										CGGA_1693	Primary	AO	G4	MALE	61	NA	noncodel	GBM
										CGGA_1694	Primary	GBM	G4	MALE	55	WT	noncodel	GBM
										CGGA_1695	Recurrent	rAA	G4	MALE	45	Mutant	noncodel	GBM
										CGGA_1696	Primary	AA	G4	MALE	72	WT	NA	GBM
										CGGA_1697	Recurrent	rGBM	G4	FEMALE	47	WT	noncodel	GBM
										CGGA_1698	Primary	GBM	G4	FEMALE	55	WT	noncodel	GBM
										CGGA_1699	Primary	GBM	G4	FEMALE	41	Mutant	NA	GBM
										CGGA_1700	Primary	AO	G4	MALE	49	Mutant	noncodel	GBM
										CGGA_1701	Primary	AO	G4	MALE	44	Mutant	noncodel	GBM
										CGGA_1702	Recurrent	rGBM	G4	FEMALE	29	WT	noncodel	GBM
										CGGA_1703	Primary	A	G4	FEMALE	30	Mutant	noncodel	GBM
										CGGA_1704	Primary	A	G4	FEMALE	32	WT	noncodel	GBM
										CGGA_1706	Primary	GBM	G4	MALE	60	WT	noncodel	GBM
										CGGA_1708	Primary	GBM	G4	FEMALE	54	WT	noncodel	GBM
										CGGA_1709	Primary	GBM	G4	MALE	47	WT	noncodel	GBM
										CGGA_1713	Primary	GBM	G4	MALE	62	WT	noncodel	GBM
										CGGA_1714	Primary	AOA	G4	FEMALE	37	NA	noncodel	GBM
										CGGA_1715	Primary	O	G4	FEMALE	12	WT	noncodel	GBM
										CGGA_1716	Recurrent	rAA	G4	MALE	38	Mutant	noncodel	GBM
										CGGA_1718	Primary	AA	G4	FEMALE	37	Mutant	noncodel	GBM
										CGGA_1720	Primary	A	G4	MALE	35	Mutant	noncodel	GBM
										CGGA_1721	Primary	AO	G4	FEMALE	46	NA	noncodel	GBM
										CGGA_1722	Primary	GBM	G4	FEMALE	60	WT	NA	GBM
										CGGA_1723	Primary	AO	G4	FEMALE	39	Mutant	noncodel	GBM
										CGGA_1725	Primary	AO	G4	FEMALE	33	Mutant	noncodel	GBM
										CGGA_1727	Primary	GBM	G4	MALE	48	Mutant	noncodel	GBM
										CGGA_1728	Primary	GBM	G4	MALE	45	Mutant	noncodel	GBM
										CGGA_1729	Recurrent	rGBM	G4	MALE	52	WT	noncodel	GBM
										CGGA_1731	Primary	AA	G4	FEMALE	45	Mutant	noncodel	GBM
										CGGA_1735	Primary	GBM	G4	MALE	54	WT	noncodel	GBM
										CGGA_1736	Primary	GBM	G4	FEMALE	57	WT	noncodel	GBM
										CGGA_1737	Primary	AO	G4	MALE	33	Mutant	noncodel	GBM
										CGGA_1738	Primary	AA	G4	MALE	49	WT	noncodel	GBM
										CGGA_1739	Recurrent	rAA	G4	MALE	45	Mutant	noncodel	GBM
										CGGA_1740	Primary	GBM	G4	FEMALE	50	WT	noncodel	GBM
										CGGA_1743	Primary	AA	G4	FEMALE	47	Mutant	noncodel	GBM
										CGGA_1744	Primary	GBM	G4	MALE	51	NA	noncodel	GBM
										CGGA_1745	Primary	AOA	G4	FEMALE	45	Mutant	NA	GBM
										CGGA_1747	Primary	AOA	G4	FEMALE	27	NA	noncodel	GBM
										CGGA_1749	Primary	GBM	G4	FEMALE	44	WT	noncodel	GBM
										CGGA_1750	Primary	GBM	G4	FEMALE	52	WT	noncodel	GBM
										CGGA_1758	Primary	GBM	G4	FEMALE	45	WT	noncodel	GBM
										CGGA_1760	Recurrent	rA	G4	MALE	51	WT	noncodel	GBM
										CGGA_1764	Primary	GBM	G4	MALE	33	Mutant	noncodel	GBM
										CGGA_1767	Primary	GBM	G4	MALE	63	WT	NA	GBM
										CGGA_1769	Primary	GBM	G4	FEMALE	49	WT	noncodel	GBM
										CGGA_1770	Recurrent	rGBM	G4	FEMALE	43	Mutant	noncodel	GBM
										CGGA_1771	Recurrent	rAA	G4	MALE	38	Mutant	noncodel	GBM
										CGGA_1773	Recurrent	rGBM	G4	FEMALE	46	WT	noncodel	GBM
										CGGA_1776	Recurrent	rGBM	G4	MALE	23	WT	noncodel	GBM
										CGGA_1780	Primary	GBM	G4	FEMALE	57	WT	NA	GBM
										CGGA_1785	Recurrent	rGBM	G4	MALE	34	Mutant	noncodel	GBM
										CGGA_1786	Recurrent	rAO	G4	FEMALE	54	Mutant	noncodel	GBM
										CGGA_1791	Primary	AA	G4	MALE	55	WT	NA	GBM
										CGGA_1807	Primary	GBM	G4	FEMALE	65	WT	noncodel	GBM
										CGGA_1809	Primary	AO	G4	MALE	27	WT	noncodel	GBM
										CGGA_1811	Recurrent	rGBM	G4	MALE	64	WT	noncodel	GBM
										CGGA_1812	Primary	GBM	G4	MALE	65	WT	noncodel	GBM
										CGGA_1814	Recurrent	rGBM	G4	FEMALE	46	WT	noncodel	GBM
										CGGA_1815	Recurrent	rGBM	G4	FEMALE	45	WT	noncodel	GBM
										CGGA_1817	Primary	GBM	G4	FEMALE	72	WT	noncodel	GBM
										CGGA_1819	Primary	GBM	G4	MALE	55	WT	noncodel	GBM
										CGGA_1820	Recurrent	rGBM	G4	FEMALE	52	WT	noncodel	GBM
										CGGA_1826	Primary	GBM	G4	FEMALE	70	WT	noncodel	GBM
										CGGA_1829	Primary	A	G4	MALE	23	WT	noncodel	GBM
										CGGA_1833	Primary	GBM	G4	FEMALE	60	WT	noncodel	GBM
										CGGA_1840	Primary	GBM	G4	FEMALE	58	WT	noncodel	GBM
										CGGA_1850	Primary	A	G4	MALE	29	Mutant	noncodel	GBM
										CGGA_1854	Primary	AA	G4	MALE	36	Mutant	noncodel	GBM
										CGGA_1857	Recurrent	rGBM	G4	MALE	46	WT	noncodel	GBM
										CGGA_1862	Primary	AA	G4	MALE	40	WT	noncodel	GBM
										CGGA_1863	Recurrent	rAO	G4	FEMALE	50	Mutant	noncodel	GBM
										CGGA_1865	Recurrent	rGBM	G4	FEMALE	45	WT	noncodel	GBM
										CGGA_1866	Primary	GBM	G4	MALE	68	WT	noncodel	GBM
										CGGA_1870	Primary	GBM	G4	MALE	62	Mutant	noncodel	GBM
										CGGA_1875	Primary	A	G4	FEMALE	22	WT	noncodel	GBM
										CGGA_1877	Recurrent	rAO	G4	MALE	35	Mutant	noncodel	GBM
										CGGA_1880	Recurrent	rAA	G4	FEMALE	37	Mutant	noncodel	GBM
										CGGA_1882	Primary	AO	G4	MALE	33	Mutant	noncodel	GBM
										CGGA_1886	Recurrent	rGBM	G4	MALE	31	WT	noncodel	GBM
										CGGA_1899	Recurrent	rGBM	G4	MALE	45	WT	noncodel	GBM
										CGGA_1901	Primary	GBM	G4	MALE	60	WT	noncodel	GBM
										CGGA_1902	Primary	A	G4	MALE	33	Mutant	noncodel	GBM
										CGGA_1903	Primary	AOA	G4	FEMALE	24	NA	noncodel	GBM
										CGGA_1906	Recurrent	rAA	G4	MALE	57	Mutant	noncodel	GBM
										CGGA_1908	Recurrent	rGBM	G4	FEMALE	42	WT	noncodel	GBM
										CGGA_1911	Recurrent	rGBM	G4	MALE	15	WT	noncodel	GBM
										CGGA_1912	Recurrent	rGBM	G4	MALE	48	NA	noncodel	GBM
										CGGA_1916	Primary	GBM	G4	FEMALE	33	Mutant	noncodel	GBM
										CGGA_1939	Recurrent	rA	G4	MALE	31	NA	noncodel	GBM
										CGGA_194	Recurrent	rAO	G4	FEMALE	43	Mutant	noncodel	GBM
										CGGA_1946	Recurrent	rGBM	G4	FEMALE	51	WT	noncodel	GBM
										CGGA_1953	Recurrent	rGBM	G4	MALE	47	WT	noncodel	GBM
										CGGA_1955	Recurrent	rGBM	G4	MALE	30	NA	noncodel	GBM
										CGGA_1972	Recurrent	rGBM	G4	MALE	47	WT	noncodel	GBM
										CGGA_1976	Recurrent	rGBM	G4	FEMALE	53	WT	noncodel	GBM
										CGGA_1985	Recurrent	rGBM	G4	MALE	41	Mutant	noncodel	GBM
										CGGA_1994	Recurrent	rAO	G4	FEMALE	32	Mutant	noncodel	GBM
										CGGA_2002	Recurrent	rA	G4	MALE	40	Mutant	noncodel	GBM
										CGGA_2003	Recurrent	rGBM	G4	MALE	40	Mutant	noncodel	GBM
										CGGA_2006	Recurrent	rAA	G4	MALE	43	Mutant	noncodel	GBM
										CGGA_2008	Recurrent	rGBM	G4	MALE	56	WT	noncodel	GBM
										CGGA_2013	Recurrent	rA	G4	MALE	41	Mutant	noncodel	GBM
										CGGA_2024	Recurrent	rGBM	G4	FEMALE	19	WT	noncodel	GBM
										CGGA_2038	Recurrent	rGBM	G4	MALE	44	Mutant	noncodel	GBM
										CGGA_2039	Recurrent	rGBM	G4	MALE	28	WT	noncodel	GBM
										CGGA_2046	Recurrent	rAA	G4	MALE	46	Mutant	noncodel	GBM
										CGGA_2047	Recurrent	rGBM	G4	FEMALE	64	WT	noncodel	GBM
										CGGA_2053	Recurrent	rGBM	G4	MALE	55	WT	noncodel	GBM
										CGGA_2056	Recurrent	rGBM	G4	FEMALE	41	Mutant	noncodel	GBM
										CGGA_2062	Recurrent	rGBM	G4	FEMALE	63	Mutant	noncodel	GBM
										CGGA_2075	Recurrent	rGBM	G4	MALE	63	WT	noncodel	GBM
										CGGA_2078	Recurrent	rGBM	G4	FEMALE	61	WT	noncodel	GBM
										CGGA_2079	Recurrent	rAO	G4	MALE	45	Mutant	noncodel	GBM
										CGGA_2081	Recurrent	rAO	G4	FEMALE	39	Mutant	noncodel	GBM
										CGGA_2082	Recurrent	rGBM	G4	MALE	41	WT	noncodel	GBM
										CGGA_2088	Recurrent	rGBM	G4	FEMALE	30	WT	noncodel	GBM
										CGGA_2106	Recurrent	rGBM	G4	FEMALE	39	Mutant	noncodel	GBM
										CGGA_2115	Recurrent	rGBM	G4	FEMALE	31	WT	noncodel	GBM
										CGGA_2121	Recurrent	rA	G4	FEMALE	41	Mutant	noncodel	GBM
										CGGA_2129	Recurrent	rAA	G4	MALE	48	Mutant	noncodel	GBM
										CGGA_265	Recurrent	rA	G4	MALE	43	Mutant	noncodel	GBM
										CGGA_279	Recurrent	rAA	G4	FEMALE	49	Mutant	noncodel	GBM
										CGGA_28	Primary	A	G4	MALE	25	Mutant	noncodel	GBM
										CGGA_288	Recurrent	rO	G4	MALE	49	Mutant	noncodel	GBM
										CGGA_290	Primary	O	G4	FEMALE	37	Mutant	noncodel	GBM
										CGGA_320	Primary	O	G4	MALE	31	Mutant	noncodel	GBM
										CGGA_336	Recurrent	rAO	G4	FEMALE	57	Mutant	noncodel	GBM
										CGGA_358	Recurrent	rAA	G4	FEMALE	30	Mutant	noncodel	GBM
										CGGA_362	Recurrent	rA	G4	FEMALE	39	Mutant	noncodel	GBM
										CGGA_369	Recurrent	rA	G4	MALE	33	Mutant	noncodel	GBM
										CGGA_406	Recurrent	rAA	G4	FEMALE	24	Mutant	noncodel	GBM
										CGGA_42	Primary	A	G4	MALE	38	Mutant	noncodel	GBM
										CGGA_420	Recurrent	rAO	G4	FEMALE	39	Mutant	noncodel	GBM
										CGGA_457	Recurrent	rAA	G4	MALE	32	Mutant	noncodel	GBM
										CGGA_474	Primary	AO	G4	MALE	NA	WT	noncodel	GBM
										CGGA_482	Primary	O	G4	MALE	45	Mutant	noncodel	GBM
										CGGA_487	Recurrent	rGBM	G4	MALE	46	WT	noncodel	GBM
										CGGA_492	Recurrent	rAA	G4	MALE	27	WT	noncodel	GBM
										CGGA_503	Primary	A	G4	MALE	51	Mutant	noncodel	GBM
										CGGA_507	Recurrent	rAA	G4	FEMALE	53	Mutant	noncodel	GBM
										CGGA_509	Primary	GBM	G4	MALE	38	WT	noncodel	GBM
										CGGA_521	Primary	AA	G4	MALE	32	WT	noncodel	GBM
										CGGA_530	Recurrent	rGBM	G4	FEMALE	41	WT	noncodel	GBM
										CGGA_554	Recurrent	rAOA	G4	FEMALE	46	NA	noncodel	GBM
										CGGA_568	Recurrent	rGBM	G4	MALE	14	WT	noncodel	GBM
										CGGA_583	Primary	A	G4	FEMALE	36	Mutant	NA	GBM
										CGGA_619	Recurrent	rA	G4	MALE	40	WT	noncodel	GBM
										CGGA_621	Recurrent	rAA	G4	MALE	40	Mutant	noncodel	GBM
										CGGA_625	Recurrent	rAO	G4	FEMALE	33	Mutant	noncodel	GBM
										CGGA_634	Primary	AA	G4	FEMALE	35	Mutant	noncodel	GBM
										CGGA_652	Recurrent	rAA	G4	MALE	42	Mutant	noncodel	GBM
										CGGA_663	Primary	A	G4	FEMALE	29	Mutant	noncodel	GBM
										CGGA_703	Recurrent	rAO	G4	FEMALE	31	Mutant	noncodel	GBM
										CGGA_705	Primary	AA	G4	MALE	41	Mutant	noncodel	GBM
										CGGA_707	Primary	O	G4	FEMALE	39	Mutant	noncodel	GBM
										CGGA_720	Recurrent	rA	G4	FEMALE	46	Mutant	noncodel	GBM
										CGGA_721	Primary	A	G4	MALE	45	Mutant	noncodel	GBM
										CGGA_724	Recurrent	rA	G4	MALE	32	Mutant	noncodel	GBM
										CGGA_730	Recurrent	rO	G4	FEMALE	51	Mutant	noncodel	GBM
										CGGA_763	Recurrent	rAA	G4	MALE	52	WT	noncodel	GBM
										CGGA_777	Recurrent	rGBM	G4	MALE	46	WT	noncodel	GBM
										CGGA_780	Recurrent	rAO	G4	FEMALE	64	WT	noncodel	GBM
										CGGA_799	Recurrent	rAO	G4	MALE	53	Mutant	noncodel	GBM
										CGGA_809	Primary	A	G4	MALE	26	Mutant	noncodel	GBM
										CGGA_810	Recurrent	rAO	G4	MALE	20	WT	noncodel	GBM
										CGGA_825	Recurrent	rAA	G4	MALE	36	Mutant	noncodel	GBM
										CGGA_831	Primary	GBM	G4	FEMALE	55	WT	noncodel	GBM
										CGGA_846	Recurrent	rA	G4	FEMALE	39	WT	noncodel	GBM
										CGGA_852	Primary	AA	G4	MALE	40	WT	noncodel	GBM
										CGGA_861	Primary	AA	G4	MALE	29	WT	noncodel	GBM
										CGGA_862	Recurrent	rA	G4	MALE	30	Mutant	noncodel	GBM
										CGGA_863	Primary	A	G4	FEMALE	42	WT	noncodel	GBM
										CGGA_867	Recurrent	rAA	G4	FEMALE	40	Mutant	noncodel	GBM
										CGGA_869	Recurrent	rGBM	G4	FEMALE	36	WT	noncodel	GBM
										CGGA_881	Recurrent	rAA	G4	FEMALE	23	WT	noncodel	GBM
										CGGA_882	Recurrent	rAA	G4	MALE	30	Mutant	noncodel	GBM
										CGGA_883	Recurrent	rA	G4	FEMALE	39	Mutant	noncodel	GBM
										CGGA_887	Recurrent	rAO	G4	MALE	25	WT	noncodel	GBM
										CGGA_888	Recurrent	rAO	G4	MALE	29	Mutant	noncodel	GBM
										CGGA_889	Primary	A	G4	MALE	23	Mutant	noncodel	GBM
										CGGA_890	Primary	AA	G4	MALE	39	Mutant	noncodel	GBM
										CGGA_901	Primary	AA	G4	MALE	40	Mutant	noncodel	GBM
										CGGA_903	Primary	AA	G4	FEMALE	27	Mutant	noncodel	GBM
										CGGA_D19	Recurrent	rO	G4	FEMALE	64	Mutant	noncodel	GBM
										CGGA_D28	Primary	AA	G4	MALE	25	Mutant	noncodel	GBM
										CGGA_D49	Recurrent	NA	NA	FEMALE	32	Mutant	noncodel	NA
										CGGA_D50	Recurrent	rO	G4	MALE	30	Mutant	noncodel	GBM
										CGGA_D53	Recurrent	rGBM	G4	MALE	30	WT	noncodel	GBM
										CGGA_J50	Recurrent	rOA	G4	MALE	27	Mutant	NA	GBM
										CGGA_J73	Primary	AO	G4	FEMALE	34	Mutant	NA	GBM
										CGGA_P100	Primary	GBM	G4	MALE	67	WT	noncodel	GBM
										CGGA_P102	Primary	GBM	G4	MALE	30	Mutant	noncodel	GBM
										CGGA_P103	Primary	O	G4	MALE	34	Mutant	noncodel	GBM
										CGGA_P104	Recurrent	rAOA	G4	FEMALE	36	Mutant	NA	GBM
										CGGA_P106	Recurrent	rGBM	G4	MALE	24	WT	noncodel	GBM
										CGGA_P107	Primary	A	G4	MALE	26	Mutant	noncodel	GBM
										CGGA_P108	Primary	AA	G4	FEMALE	30	WT	noncodel	GBM
										CGGA_P109	Recurrent	rGBM	G4	MALE	35	Mutant	noncodel	GBM
										CGGA_P11	Primary	A	G4	FEMALE	38	Mutant	noncodel	GBM
										CGGA_P110	Primary	AO	G4	FEMALE	56	WT	noncodel	GBM
										CGGA_P111	Primary	O	G4	FEMALE	44	Mutant	noncodel	GBM
										CGGA_P112	Primary	GBM	G4	MALE	65	WT	noncodel	GBM
										CGGA_P113	Primary	A	G4	MALE	32	WT	noncodel	GBM
										CGGA_P114	Primary	O	G4	MALE	32	Mutant	noncodel	GBM
										CGGA_P115	Primary	A	G4	MALE	25	WT	NA	GBM
										CGGA_P116	Primary	GBM	G4	MALE	58	WT	NA	GBM
										CGGA_P121	Primary	A	G4	MALE	39	WT	noncodel	GBM
										CGGA_P122	Recurrent	rO	G4	MALE	43	Mutant	noncodel	GBM
										CGGA_P128	Primary	A	G4	MALE	41	Mutant	noncodel	GBM
										CGGA_P13	Primary	O	G4	FEMALE	40	Mutant	noncodel	GBM
										CGGA_P131	Primary	AO	G4	FEMALE	45	Mutant	noncodel	GBM
										CGGA_P132	Primary	O	G4	MALE	42	Mutant	noncodel	GBM
										CGGA_P136	Primary	GBM	G4	FEMALE	41	WT	NA	GBM
										CGGA_P137	Primary	A	G4	MALE	42	Mutant	noncodel	GBM
										CGGA_P142	Primary	AO	G4	MALE	45	Mutant	noncodel	GBM
										CGGA_P143	Primary	GBM	G4	FEMALE	66	WT	noncodel	GBM
										CGGA_P144	Primary	AA	G4	MALE	44	Mutant	noncodel	GBM
										CGGA_P145	Primary	A	G4	MALE	53	Mutant	noncodel	GBM
										CGGA_P146	Recurrent	rA	G4	MALE	31	Mutant	noncodel	GBM
										CGGA_P147	Primary	A	G4	MALE	52	Mutant	noncodel	GBM
										CGGA_P15	Primary	GBM	G4	MALE	49	NA	noncodel	GBM
										CGGA_P150	Primary	A	G4	MALE	34	Mutant	noncodel	GBM
										CGGA_P151	Primary	A	G4	FEMALE	46	Mutant	noncodel	GBM
										CGGA_P153	Primary	A	G4	MALE	45	Mutant	NA	GBM
										CGGA_P154	Primary	GBM	G4	MALE	50	Mutant	NA	GBM
										CGGA_P155	Primary	A	G4	MALE	50	WT	noncodel	GBM
										CGGA_P156	Primary	O	G4	MALE	30	Mutant	noncodel	GBM
										CGGA_P157	Primary	AA	G4	FEMALE	55	WT	noncodel	GBM
										CGGA_P158	Primary	OA	G4	MALE	27	Mutant	NA	GBM
										CGGA_P159	Primary	AA	G4	MALE	59	WT	noncodel	GBM
										CGGA_P16	Primary	GBM	G4	MALE	38	Mutant	noncodel	GBM
										CGGA_P160	Primary	GBM	G4	FEMALE	72	WT	noncodel	GBM
										CGGA_P163	Recurrent	rAO	G4	FEMALE	45	Mutant	noncodel	GBM
										CGGA_P164	Primary	GBM	G4	MALE	27	WT	NA	GBM
										CGGA_P165	Primary	AOA	G4	FEMALE	51	Mutant	NA	GBM
										CGGA_P17	Primary	AO	G4	MALE	30	Mutant	noncodel	GBM
										CGGA_P172	Primary	AA	G4	MALE	33	Mutant	NA	GBM
										CGGA_P173	Primary	A	G4	MALE	31	Mutant	noncodel	GBM
										CGGA_P174	Primary	O	G4	MALE	31	Mutant	noncodel	GBM
										CGGA_P175	Recurrent	rGBM	G4	MALE	45	WT	NA	GBM
										CGGA_P176	Primary	O	G4	FEMALE	32	Mutant	noncodel	GBM
										CGGA_P177	Primary	A	G4	MALE	43	WT	noncodel	GBM
										CGGA_P178	Primary	GBM	G4	FEMALE	52	WT	NA	GBM
										CGGA_P179	Primary	A	G4	FEMALE	53	Mutant	noncodel	GBM
										CGGA_P18	Primary	AA	G4	MALE	40	Mutant	noncodel	GBM
										CGGA_P180	Primary	GBM	G4	MALE	47	Mutant	NA	GBM
										CGGA_P181	Primary	AA	G4	FEMALE	21	WT	noncodel	GBM
										CGGA_P182	Recurrent	rGBM	G4	FEMALE	58	WT	noncodel	GBM
										CGGA_P183	Primary	AO	G4	MALE	58	Mutant	noncodel	GBM
										CGGA_P185	Recurrent	rAA	G4	FEMALE	41	Mutant	noncodel	GBM
										CGGA_P19	Primary	A	G4	MALE	39	Mutant	noncodel	GBM
										CGGA_P199	Recurrent	rGBM	G4	MALE	66	WT	noncodel	GBM
										CGGA_P20	Primary	A	G4	FEMALE	58	Mutant	noncodel	GBM
										CGGA_P205	Primary	GBM	G4	MALE	66	WT	NA	GBM
										CGGA_P21	Primary	A	G4	MALE	25	Mutant	noncodel	GBM
										CGGA_P22	Primary	GBM	G4	MALE	62	WT	noncodel	GBM
										CGGA_P23	Primary	AA	G4	FEMALE	62	WT	NA	GBM
										CGGA_P25	Primary	GBM	G4	MALE	64	WT	NA	GBM
										CGGA_P265	Primary	AA	G4	MALE	36	WT	NA	GBM
										CGGA_P266	Primary	AA	G4	FEMALE	28	WT	NA	GBM
										CGGA_P269	Recurrent	rAO	G4	FEMALE	47	WT	noncodel	GBM
										CGGA_P27	Primary	A	G4	FEMALE	37	Mutant	noncodel	GBM
										CGGA_P270	Recurrent	rA	G4	MALE	33	Mutant	noncodel	GBM
										CGGA_P271	Primary	A	G4	MALE	42	Mutant	NA	GBM
										CGGA_P279	Recurrent	rAO	G4	FEMALE	47	Mutant	noncodel	GBM
										CGGA_P28	Primary	GBM	G4	MALE	61	WT	noncodel	GBM
										CGGA_P280	Recurrent	rGBM	G4	FEMALE	52	WT	noncodel	GBM
										CGGA_P283	Recurrent	rGBM	G4	MALE	38	WT	noncodel	GBM
										CGGA_P286	Recurrent	rO	G4	FEMALE	57	Mutant	noncodel	GBM
										CGGA_P29	Recurrent	rAOA	G4	FEMALE	22	Mutant	NA	GBM
										CGGA_P295	Recurrent	rGBM	G4	MALE	46	WT	noncodel	GBM
										CGGA_P298	Recurrent	rAO	G4	FEMALE	50	Mutant	noncodel	GBM
										CGGA_P3	Recurrent	rAOA	G4	MALE	32	Mutant	NA	GBM
										CGGA_P30	Primary	A	G4	MALE	48	WT	noncodel	GBM
										CGGA_P306	Recurrent	rO	G4	MALE	49	Mutant	noncodel	GBM
										CGGA_P308	Recurrent	rAA	G4	MALE	38	Mutant	noncodel	GBM
										CGGA_P31	Primary	A	G4	MALE	42	WT	noncodel	GBM
										CGGA_P310	Recurrent	rAA	G4	FEMALE	47	NA	noncodel	GBM
										CGGA_P311	Recurrent	rA	G4	MALE	36	Mutant	noncodel	GBM
										CGGA_P314	Recurrent	rAO	G4	FEMALE	34	Mutant	noncodel	GBM
										CGGA_P315	Recurrent	rA	G4	FEMALE	47	Mutant	noncodel	GBM
										CGGA_P316	Recurrent	rA	G4	MALE	44	NA	noncodel	GBM
										CGGA_P319	Recurrent	rAA	G4	MALE	37	Mutant	noncodel	GBM
										CGGA_P326	Recurrent	rAA	G4	FEMALE	48	Mutant	noncodel	GBM
										CGGA_P328	Recurrent	rAA	G4	FEMALE	54	Mutant	noncodel	GBM
										CGGA_P335	Recurrent	rGBM	G4	MALE	42	Mutant	noncodel	GBM
										CGGA_P337	Recurrent	rAO	G4	FEMALE	61	Mutant	noncodel	GBM
										CGGA_P338	Recurrent	rO	G4	MALE	51	WT	noncodel	GBM
										CGGA_P346	Recurrent	rA	G4	MALE	42	Mutant	noncodel	GBM
										CGGA_P356	Recurrent	rA	G4	FEMALE	22	Mutant	noncodel	GBM
										CGGA_P358	Recurrent	rA	G4	MALE	44	Mutant	noncodel	GBM
										CGGA_P364	Recurrent	rAA	G4	FEMALE	41	Mutant	noncodel	GBM
										CGGA_P385	Recurrent	rGBM	G4	MALE	22	WT	noncodel	GBM
										CGGA_P388	Recurrent	rAA	G4	FEMALE	37	Mutant	noncodel	GBM
										CGGA_P392	Recurrent	rA	G4	MALE	35	Mutant	noncodel	GBM
										CGGA_P399	Recurrent	rO	G4	FEMALE	41	Mutant	noncodel	GBM
										CGGA_P401	Recurrent	rGBM	G4	MALE	31	Mutant	noncodel	GBM
										CGGA_P411	Recurrent	rGBM	G4	FEMALE	47	Mutant	noncodel	GBM
										CGGA_P415	Recurrent	rGBM	G4	FEMALE	56	WT	noncodel	GBM
										CGGA_P416	Recurrent	rAO	G4	MALE	29	Mutant	noncodel	GBM
										CGGA_P421	Recurrent	rAA	G4	MALE	26	Mutant	noncodel	GBM
										CGGA_P422	Primary	O	G4	FEMALE	41	Mutant	noncodel	GBM
										CGGA_P437	Primary	AO	G4	FEMALE	47	Mutant	noncodel	GBM
										CGGA_P438	Recurrent	rAO	G4	MALE	41	Mutant	noncodel	GBM
										CGGA_P439	Recurrent	rA	G4	MALE	45	Mutant	noncodel	GBM
										CGGA_P446	Recurrent	rAO	G4	FEMALE	47	Mutant	noncodel	GBM
										CGGA_P461	Recurrent	rAA	G4	MALE	28	Mutant	noncodel	GBM
										CGGA_P468	Primary	AO	G4	FEMALE	42	Mutant	noncodel	GBM
										CGGA_P483	Recurrent	rAA	G4	MALE	41	WT	noncodel	GBM
										CGGA_P492	Recurrent	rO	G4	FEMALE	44	Mutant	noncodel	GBM
										CGGA_P499	Recurrent	rGBM	G4	FEMALE	69	WT	noncodel	GBM
										CGGA_P5	Recurrent	rAA	G4	FEMALE	45	Mutant	noncodel	GBM
										CGGA_P500	Recurrent	rO	G4	FEMALE	34	Mutant	noncodel	GBM
										CGGA_P501	Recurrent	rA	G4	MALE	27	Mutant	noncodel	GBM
										CGGA_P505	Recurrent	rA	G4	MALE	34	Mutant	noncodel	GBM
										CGGA_P508	Recurrent	rAA	G4	MALE	40	Mutant	noncodel	GBM
										CGGA_P510	Recurrent	rAO	G4	MALE	42	Mutant	noncodel	GBM
										CGGA_P512	Recurrent	rGBM	G4	MALE	23	WT	noncodel	GBM
										CGGA_P520	Recurrent	rAO	G4	FEMALE	44	Mutant	noncodel	GBM
										CGGA_P568	Recurrent	rAO	G4	FEMALE	23	Mutant	noncodel	GBM
										CGGA_P585	Recurrent	rGBM	G4	MALE	50	WT	noncodel	GBM
										CGGA_P594	Recurrent	rAA	G4	MALE	40	WT	noncodel	GBM
										CGGA_P596	Recurrent	rGBM	G4	FEMALE	60	Mutant	noncodel	GBM
										CGGA_P604	Recurrent	rAA	G4	FEMALE	15	WT	noncodel	GBM
										CGGA_P609	Primary	GBM	G4	FEMALE	19	WT	noncodel	GBM
										CGGA_P610	Recurrent	rGBM	G4	MALE	62	WT	NA	GBM
										CGGA_P615	Recurrent	rO	G4	MALE	40	Mutant	noncodel	GBM
										CGGA_P619	Recurrent	rGBM	G4	FEMALE	66	WT	noncodel	GBM
										CGGA_P623	Primary	AA	G4	MALE	52	Mutant	noncodel	GBM
										CGGA_P625	Recurrent	rGBM	G4	FEMALE	46	Mutant	noncodel	GBM
										CGGA_P633	Recurrent	rAA	G4	FEMALE	40	Mutant	noncodel	GBM
										CGGA_P7	Recurrent	rGBM	G4	MALE	45	WT	noncodel	GBM
										CGGA_P83	Primary	A	G4	FEMALE	28	Mutant	noncodel	GBM
										CGGA_P84	Primary	A	G4	FEMALE	40	Mutant	noncodel	GBM
										CGGA_P86	Primary	O	G4	FEMALE	34	Mutant	noncodel	GBM
										CGGA_P87	Recurrent	rGBM	G4	MALE	32	Mutant	noncodel	GBM
										CGGA_P89	Recurrent	rGBM	G4	MALE	42	WT	noncodel	GBM
										CGGA_P93	Primary	A	G4	FEMALE	45	Mutant	noncodel	GBM
										CGGA_P98	Recurrent	rAA	G4	MALE	44	Mutant	noncodel	GBM
										CGGA_P99	Recurrent	rGBM	G4	MALE	52	Mutant	noncodel	GBM
