# Supplementary material for: Antigen Presentation Machinery Signature-Derived CALR Mediates Migration, Polarization of Macrophages in Glioma and Predicts Immunotherapy Response
Source: Front Immunol. 2022 Mar 28;13:833792. doi: 10.3389/fimmu.2022.833792 (PMC8995475; doi:10.3389/fimmu.2022.833792)
Supplement: Supplementary file 3 [file Table_2.xlsx]

## Sheet: Sheet1
Table S2. Univariate cox regression analysis of clinical factors.
characteristics	HR(95%CI)	pvalue
Riskscore	4.586(3.645-5.771)	< 0.001
Grade (G3)	3.319(2.224-11.936-4.955-27.288)	< 0.001
Grade (G4)	18.048(2.224-11.936-4.955-27.288)	< 0.001
Age	1.065(1.054-1.075)	< 0.001
Gender	1.186(0.905-1.555)	0.217
IDH	9.871(7.351-13.255)	< 0.001
1p19q	4.485(2.83-7.105)	< 0.001
